# Supplementary material for: A Genome-Wide siRNA Screen to Identify Host Factors Necessary for Growth of the Parasite Toxoplasma gondii
Source: PLoS One. 2013 Jun 28;8(6):e68129. doi: 10.1371/journal.pone.0068129 (PMC3695992; doi:10.1371/journal.pone.0068129)
Supplement: Table S1 — Complete results of human siRNA library screen. Genes in the human siRNA library are grouped by target similarity. Provided is the gene name, abbreviation, accession number and fold change in parasite growth at 72 hours post-infection. (XLSX) [file pone.0068129.s001.xlsx]

## Sheet: Sheet1
	Gene Name	Abbreviation	Accession Number	Fold Change
G protein Coupled Receptor Targets	vasoactive intestinal peptide receptor 1	VIPR1	NM_004624	0.994779
	cholinergic receptor, muscarinic 1	CHRM1	NM_000738	0.983247
	cannabinoid receptor 1 (brain)	CNR1	NM_033181	1.09026
	arginine vasopressin receptor 1B	AVPR1B	NM_000707	1.0013
	chemokine (C motif) receptor 1	XCR1	NM_001024644	0.966537
	dopamine receptor D5	DRD5	NM_000798	0.945604
	trace amine associated receptor 6	TAAR6	NM_175067	1.16923
	leptin receptor	LEPR	NM_001003680	1.13949
	chemokine (C-C motif) receptor 8	CCR8	NM_005201	1.15334
	G protein-coupled receptor 155	GPR155	NM_152529	1.06158
	5-hydroxytryptamine (serotonin) receptor 1E	HTR1E	NM_000865	1.0866
	G protein-coupled receptor 111	GPR111	NM_153839	1.05861
	vomeronasal 1 receptor 5	VN1R5	NM_173858	1.0879
	retinal G protein coupled receptor	RGR	NM_001012722	1.07479
	G protein-coupled receptor 41	GPR41	NM_005304	1.09904
	cadherin, EGF LAG seven-pass G-type receptor 3 (flamingo homolog, Drosophila)	CELSR3	NM_001407	1.24439
	purinergic receptor P2Y, G-protein coupled, 12	P2RY12	NM_022788	1.08861
	dopamine receptor D3	DRD3	NM_033663	1.10246
	frizzled homolog 4 (Drosophila)	FZD4	NM_012193	0.948961
	chemokine (C-C motif) receptor-like 2	CCRL2	NM_003965	1.17137
	G protein-coupled receptor 120	GPR120	NM_181745	0.920741
	frizzled homolog 7 (Drosophila)	FZD7	NM_003507	0.944297
	G protein-coupled receptor 157	GPR157	NM_024980	1.0815
	cryptochrome 1 (photolyase-like)	CRY1	NM_004075	0.891295
	5-hydroxytryptamine (serotonin) receptor 5A	HTR5A	NM_024012	0.908512
	G protein-coupled receptor 19	GPR19	NM_006143	0.91986
	purinergic receptor P2Y, G-protein coupled, 13	P2RY13	NM_023914	1.00953
	FKSG83	FKSG83	NM_032030	0.825535
	growth hormone secretagogue receptor	GHSR	NM_004122	1.19738
	5-hydroxytryptamine (serotonin) receptor 1D	HTR1D	NM_000864	0.967066
	G protein-coupled receptor 34	GPR34	NM_005300	1.13755
	tachykinin receptor 3	TACR3	NM_001059	1.1102
	endothelial differentiation, lysophosphatidic acid G-protein-coupled receptor, 4	EDG4	NM_004720	1.14366
	G protein-coupled receptor 63	GPR63	NM_030784	1.13911
	latrophilin 2	LPHN2	NM_012302	1.20147
	vasoactive intestinal peptide receptor 2	VIPR2	NM_003382	1.11936
	galanin receptor 1	GALR1	NM_001480	1.1848
	glutamate receptor, metabotropic 5	GRM5	NM_000842	1.18063
	parathyroid hormone receptor 1	PTHR1	NM_000316	1.07501
	G protein-coupled receptor 26	GPR26	NM_153442	1.30752
	neuropeptides B/W receptor 2	GPR8	NM_005286	0.969644
	somatostatin receptor 1	SSTR1	NM_001049	0.828113
	latrophilin 3	LPHN3	NM_015236	1.03231
	opsin 1 (cone pigments), long-wave-sensitive (color blindness, protan)	OPN1LW	NM_020061	0.842994
	prostaglandin E receptor 3 (subtype EP3)	PTGER3	NM_000957	1.05559
	pyrimidinergic receptor P2Y, G-protein coupled, 4	P2RY4	NM_002565	1.10114
	relaxin/insulin-like family peptide receptor 1	LGR7	NM_021634	0.887285
	cholecystokinin A receptor	CCKAR	NM_000730	1.02962
	G protein-coupled receptor 51	GPR51	NM_005458	1.06625
	brain-specific angiogenesis inhibitor 2	BAI2	NM_001703	1.09175
	chemokine (C-X-C motif) receptor 4	CXCR4	NM_003467	1.05019
	G protein-coupled receptor 30	GPR30	NM_001098201	1.04876
	glutamate receptor, metabotropic 4	GRM4	NM_000841	0.925545
	coxsackie virus and adenovirus receptor	CXADR	NM_001338	0.849495
	latrophilin 1	LPHN1	NM_014921	0.889025
	G protein-coupled receptor 162	GPR162	NM_019858	1.06848
	formyl peptide receptor-like 2	FPRL2	NM_002030	1.07994
	corticotropin releasing hormone receptor 1	CRHR1	NM_004382	1.11213
	galanin receptor 2	GALR2	NM_003857	1.16027
	calcium-sensing receptor (hypocalciuric hypercalcemia 1, severe neonatal hyperparathyroidism)	CASR	NM_000388	1.21378
	adenosine A3 receptor	ADORA3	NM_000677	1.01459
	tachykinin receptor 1	TACR1	NM_015727	1.05109
	G protein-coupled receptor 114	GPR114	NM_153837	0.958289
	melanocortin 2 receptor (adrenocorticotropic hormone)	MC2R	NM_000529	0.852418
	G protein-coupled receptor 160	GPR160	NM_014373	0.976115
	G protein-coupled receptor 81	GPR81	NM_032554	0.9491
	G protein-coupled receptor 12	GPR12	NM_005288	0.83089
	neuromedin U receptor 1	NMUR1	NM_006056	1.16985
	sortilin-related VPS10 domain containing receptor 1	SORCS1	NM_001013031	1.15753
	adenosine A2b receptor	ADORA2B	NM_000676	1.13019
	G protein-coupled receptor 97	GPR97	NM_170776	1.09614
	neuropeptides B/W receptor 1	GPR7	NM_005285	1.0952
	prostaglandin E receptor 4 (subtype EP4)	PTGER4	NM_000958	1.19866
	sortilin-related VPS10 domain containing receptor 2	SORCS2	NM_020777	1.17498
	cholinergic receptor, muscarinic 2	CHRM2	NM_001006629	1.22795
	opioid receptor, delta 1	OPRD1	NM_000911	1.08986
	5-hydroxytryptamine (serotonin) receptor 1F	HTR1F	NM_000866	1.25412
	natriuretic peptide receptor A/guanylate cyclase A (atrionatriuretic peptide receptor A)	NPR1	NM_000906	1.21011
	G protein-coupled receptor 112	GPR112	NM_153834	1.19631
	opiate receptor-like 1	OPRL1	NM_000913	1.11601
	histamine receptor H2	HRH2	NM_022304	1.2373
	thyrotropin-releasing hormone receptor	TRHR	NM_003301	1.19087
	MAS1 oncogene-like	MAS1L	NM_052967	1.27901
	G protein-coupled receptor 148	GPR148	NM_207364	1.35732
	prokineticin receptor 2	GPR73L1	NM_144773	1.38668
	histamine receptor H4	HRH4	NM_021624	1.39031
	dopamine receptor D2	DRD2	NM_016574	1.27985
	5-hydroxytryptamine (serotonin) receptor 2C	HTR2C	NM_000868	1.37381
	prokineticin receptor 1	GPR73	NM_138964	1.37898
	G protein-coupled receptor 154	GPR154	NM_207172	1.34024
	egf-like module containing, mucin-like, hormone receptor-like 2	EMR2	NM_152918	1.26564
	arginine vasopressin receptor 2 (nephrogenic diabetes insipidus)	AVPR2	NM_000054	1.20569
	glucagon receptor	GCGR	NM_000160	1.20738
	chemokine (C-C motif) receptor 6	CCR6	NM_004367	1.23358
	corticotropin releasing hormone receptor 2	CRHR2	NM_001883	1.10831
	leucine-rich repeat-containing G protein-coupled receptor 6	LGR6	NM_001017404	1.10646
	G protein-coupled receptor 101	GPR101	NM_054021	1.22641
	G protein-coupled receptor 1	GPR1	NM_001098199	1.1861
	frizzled homolog 10 (Drosophila)	FZD10	NM_007197	1.3448
	dopamine receptor D1	DRD1	NM_000794	1.3166
	chemokine (C-C motif) receptor 2	CCR2	NM_000648	1.20433
	hypocretin (orexin) receptor 2	HCRTR2	NM_001526	1.00604
	purinergic receptor P2Y, G-protein coupled, 1	P2RY1	NM_002563	1.15422
	G protein-coupled receptor kinase 1	GRK1	NM_002929	0.992148
	leucine-rich repeat-containing G protein-coupled receptor 4	GPR48	NM_018490	1.0424
	5-hydroxytryptamine (serotonin) receptor 7 (adenylate cyclase-coupled)	HTR7	NM_000872	1.04098
	neuropeptide Y receptor Y1	NPY1R	NM_000909	0.967227
	rhodopsin	RHO	NM_000539	1.14075
	chemokine (C-C motif) receptor 1	CCR1	NM_001295	0.999547
	hypocretin (orexin) receptor 1	HCRTR1	NM_001525	1.40924
	G protein-coupled receptor 171	GPR171	NM_013308	1.27595
	G protein-coupled receptor 39	GPR39	NM_001508	1.14928
	retinoic acid induced 3	RAI3	NM_003979	1.1766
	G protein-coupled receptor 124	GPR124	NM_032777	1.0209
	G protein-coupled receptor 161	GPR161	NM_007369	1.10192
	somatostatin receptor 4	SSTR4	NM_001052	0.998029
	succinate receptor 1	SUCNR1	NM_033050	0.967862
	5-hydroxytryptamine (serotonin) receptor 2B	HTR2B	NM_000867	1.22093
	purinergic receptor P2Y, G-protein coupled, 10	P2RY10	NM_198333	1.00746
	gastrin-releasing peptide receptor	GRPR	NM_005314	1.15958
	thromboxane A2 receptor	TBXA2R	NM_201636	1.13196
	neuromedin U receptor 2	NMUR2	NM_020167	1.21739
	MAS-related GPR, member X1	MRGPRX1	NM_147199	1.38656
	cysteinyl leukotriene receptor 2	CYSLTR2	NM_020377	1.25647
	G protein-coupled receptor 158	GPR158	NM_020752	1.56645
	prostaglandin E receptor 2 (subtype EP2), 53kDa	PTGER2	NM_000956	1.28366
	G protein-coupled receptor 175	GPR175	NM_016372	1.23099
	oxoglutarate (alpha-ketoglutarate) receptor 1	OXGR1	NM_080818	1.23274
	angiotensin II receptor, type 1	AGTR1	NM_032049	1.28587
	vomeronasal 1 receptor 1	VN1R1	NM_020633	1.38878
	chemokine (C-C motif) receptor 5	CCR5	NM_001100168	1.06992
	G protein-coupled receptor 52	GPR52	NM_005684	1.18039
	calcitonin receptor-like	CALCRL	NM_005795	1.28531
	G protein-coupled receptor 147	GPR147	NM_022146	1.21284
	coagulation factor II (thrombin) receptor-like 1	F2RL1	NM_005242	0.961761
	G protein-coupled receptor 128	GPR128	NM_032787	1.00935
	Epstein-Barr virus induced gene 2 (lymphocyte-specific G protein-coupled receptor)	EBI2	NM_004951	1.04908
	trace amine associated receptor 1	TAAR1	NM_138327	1.08847
	G protein-coupled receptor 152	GPR152	NM_206997	1.1674
	oxoeicosanoid (OXE) receptor 1	OXER1	NM_148962	1.19038
	5-hydroxytryptamine (serotonin) receptor 6	HTR6	NM_000871	1.10083
	thyroid stimulating hormone receptor	TSHR	NM_001018036	1.28649
	angiotensin II receptor-like 1	AGTRL1	NM_005161	1.36754
	MAS-related GPR, member G	MRGPRG	XM_001126608	1.16001
	G protein-coupled receptor 83	GPR83	NM_016540	1.3756
	melanocortin 4 receptor	MC4R	NM_005912	1.38691
	leukotriene B4 receptor 2	LTB4R2	NM_019839	1.18616
	retinal pigment epithelium-derived rhodopsin homolog	RRH	NM_006583	1.08041
	G protein-coupled receptor 141	GPR141	NM_181791	1.25184
	G protein-coupled receptor 43	GPR43	NM_005306	1.14668
	purinergic receptor P2Y, G-protein coupled, 2	P2RY2	NM_002564	0.910235
	frizzled homolog 6 (Drosophila)	FZD6	NM_003506	1.00863
	natriuretic peptide receptor B/guanylate cyclase B (atrionatriuretic peptide receptor B)	NPR2	NM_003995	1.26658
	leucine-rich repeat-containing G protein-coupled receptor 8	LGR8	NM_130806	1.42736
	egf-like module containing, mucin-like, hormone receptor-like 1	EMR1	NM_001974	1.34216
	G protein-coupled receptor 135	GPR135	NM_022571	1.44685
	G protein-coupled receptor 50	GPR50	NM_004224	1.45548
	formyl peptide receptor-like 1	FPRL1	NM_001005738	1.34398
	frizzled homolog 9 (Drosophila)	FZD9	NM_003508	1.43013
	frizzled homolog 1 (Drosophila)	FZD1	NM_003505	1.29721
	G protein-coupled receptor 68	GPR68	NM_003485	0.943232
	G protein-coupled receptor 45	GPR45	NM_007227	0.919324
	chemokine (C-X3-C motif) receptor 1	CX3CR1	NM_001337	1.03313
	motilin receptor	MLNR	NM_001507	1.13171
	G protein-coupled receptor 18	GPR18	NM_001098200	1.10336
	neuromedin B receptor	NMBR	NM_002511	1.12657
	chemokine (C-C motif) receptor 9	CCR9	NM_006641	1.07108
	G protein-coupled receptor 151	GPR151	NM_194251	1.17777
	G protein-coupled receptor 15	GPR15	NM_005290	1.19233
	G protein-coupled receptor 144	GPR144	NM_182611	1.19758
	chemokine (C-C motif) receptor 3	CCR3	NM_001837	0.974542
	vomeronasal 1 receptor 2	VN1R2	NM_173856	1.10727
	G protein-coupled receptor 126	GPR126	NM_001032395	1.19718
	transmembrane protein 11	C17ORF35	NM_003876	1.20917
	histamine receptor H1	HRH1	NM_001098212	1.21598
	pyrimidinergic receptor P2Y, G-protein coupled, 6	P2RY6	NM_004154	1.24706
	G protein-coupled receptor 82	GPR82	NM_080817	1.20033
	G protein-coupled receptor 44	GPR44	NM_004778	1.31578
	chemokine (C-X-C motif) receptor 3	CXCR3	NM_001504	1.29744
	glutamate receptor, metabotropic 6	GRM6	NM_000843	1.21064
	frizzled homolog 8 (Drosophila)	FZD8	NM_031866	1.07091
	brain-specific angiogenesis inhibitor 3	BAI3	NM_001704	1.06092
	G-protein coupled receptor 173	GPR173	NM_018969	1.08835
	G-protein coupled receptor 88	GPR88	NM_022049	1.00084
	melatonin receptor 1B	MTNR1B	NM_005959	0.843046
	opsin 5	OPN5	NM_001030051	1.0753
	G protein-coupled receptor 109A	GPR109A	NM_177551	0.844578
	G protein-coupled receptor 3	GPR3	NM_005281	0.760203
	G protein-coupled receptor 103	GPR103	NM_198179	0.76732
	GPR158-like 1	GPR158L1	NM_001004334	0.929071
	adenosine A1 receptor	ADORA1	NM_001048230	1.13533
	G protein-coupled receptor, family C, group 5, member C	GPRC5C	NM_018653	1.17651
	glutamate receptor, metabotropic 1	GRM1	NM_000838	1.16424
	pancreatic polypeptide receptor 1	PPYR1	NM_005972	1.11944
	G protein-coupled receptor 65	GPR65	NM_003608	0.994254
	histamine receptor H3	HRH3	NM_007232	1.07407
	G protein-coupled receptor 92	GPR92	NM_020400	0.962802
	G protein-coupled receptor 23	GPR23	NM_005296	0.980856
	G protein-coupled receptor 4	GPR4	NM_005282	0.979432
	G protein-coupled receptor 17	GPR17	NM_005291	1.12158
	MAS-related GPR, member F	MRGPRF	NM_145015	1.04919
	G protein-coupled receptor 132	GPR132	NM_013345	0.991281
	monogenic, audiogenic seizure susceptibility 1 homolog (mouse)	MASS1	NM_032119	0.897862
	natriuretic peptide receptor C/guanylate cyclase C (atrionatriuretic peptide receptor C)	NPR3	NM_000908	0.995234
	G protein-coupled receptor 6	GPR6	NM_005284	0.984917
	coagulation factor II (thrombin) receptor	F2R	NM_001992	0.846262
	neuropeptide Y receptor Y5	NPY5R	NM_006174	0.881189
	5-hydroxytryptamine (serotonin) receptor 3B	HTR3B	NM_006028	0.990854
	purinergic receptor P2Y, G-protein coupled, 8	P2RY8	NM_178129	1.01381
	sortilin-related VPS10 domain containing receptor 3	SORCS3	NM_014978	1.24555
	adenosine A2a receptor	ADORA2A	NM_000675	0.950266
	somatostatin receptor 2	SSTR2	NM_001050	1.11905
	interleukin 8 receptor, alpha	IL8RA	NM_000634	0.98042
	5-hydroxytryptamine (serotonin) receptor 1B	HTR1B	NM_000863	0.945828
	opioid receptor, sigma 1	OPRS1	NM_147157	0.865438
	G protein-coupled receptor 125	GPR125	NM_145290	0.90091
	melanin-concentrating hormone receptor 2	GPR145	NM_032503	0.875311
	G protein-coupled receptor 149	GPR149	NM_001038705	1.08916
	G protein-coupled receptor 153	GPR153	NM_207370	1.02314
	adrenergic, alpha-1A-, receptor	ADRA1A	NM_033304	1.18749
	cadherin, EGF LAG seven-pass G-type receptor 2 (flamingo homolog, Drosophila)	CELSR2	NM_001408	1.17664
	CD97 antigen	CD97	NM_001784	1.20685
	G protein-coupled receptor 139	GPR139	NM_001002911	1.306
	dopamine receptor D4	DRD4	NM_000797	1.28281
	LanC lantibiotic synthetase component C-like 1 (bacterial)	LANCL1	NM_006055	1.30461
	frizzled homolog 5 (Drosophila)	FZD5	NM_003468	1.30003
	cadherin, EGF LAG seven-pass G-type receptor 1 (flamingo homolog, Drosophila)	CELSR1	NM_014246	1.33069
	G protein-coupled receptor 87	GPR87	NM_023915	1.38089
	MAS-related GPR, member X3	MRGPRX3	NM_054031	1.29042
	endothelial differentiation, sphingolipid G-protein-coupled receptor, 8	EDG8	NM_030760	1.196
	interleukin 8 receptor, beta	IL8RB	NM_001557	1.04469
	G protein-coupled receptor 85	GPR85	NM_018970	1.17461
	MAS1 oncogene	MAS1	NM_002377	1.2526
	melanocortin 1 receptor (alpha melanocyte stimulating hormone receptor)	MC1R	NM_002386	1.10275
	chemokine binding protein 2	CCBP2	NM_001296	1.15177
	complement component 5 receptor 1 (C5a ligand)	C5R1	NM_001736	1.20458
	glutamate receptor, metabotropic 2	GRM2	NM_000839	1.22648
	growth hormone releasing hormone receptor	GHRHR	NM_001009824	1.19845
	chemokine orphan receptor 1	CMKOR1	NM_020311	1.10327
	cholinergic receptor, muscarinic 5	CHRM5	NM_012125	1.06845
	G protein-coupled receptor 174	GPR174	NM_032553	1.11971
	endothelial differentiation, G-protein-coupled receptor 6	EDG6	NM_003775	1.16668
	somatostatin receptor 3	SSTR3	NM_001051	1.09575
	G protein-coupled receptor 21	GPR21	NM_005294	1.17411
	prostaglandin E receptor 1 (subtype EP1), 42kDa	PTGER1	NM_000955	1.24919
	G protein-coupled receptor, family C, group 5, member D	GPRC5D	NM_018654	1.14444
	complement component 3a receptor 1	C3AR1	NM_004054	1.41182
	secretin receptor	SCTR	NM_002980	1.20125
	G protein-coupled receptor, family C, group 5, member B	GPRC5B	NM_016235	1.18844
	G protein-coupled receptor 115	GPR115	NM_153838	1.13742
	glucagon-like peptide 1 receptor	GLP1R	NM_002062	0.994276
	trace amine associated receptor 5	TAAR5	NM_003967	1.3566
	glutamate receptor, metabotropic 8	GRM8	NM_000845	1.38942
	relaxin family peptide receptor 4	RXFP4	NM_181885	1.42049
	glutamate receptor, metabotropic 7	GRM7	NM_000844	1.47157
	coagulation factor II (thrombin) receptor-like 2	F2RL2	NM_004101	1.44378
	G protein-coupled receptor 64	GPR64	NM_001079860	1.41317
	G protein-coupled receptor 108	GPR108	NM_001080452	1.43996
	G protein-coupled receptor 2	GPR2	NM_016602	1.3656
	G protein-coupled receptor 37 (endothelin receptor type B-like)	GPR37	NM_005302	1.22471
	guanine nucleotide binding protein (G protein), alpha transducing activity polypeptide 2	GNAT2	NM_005272	1.29027
	cholinergic receptor, muscarinic 3	CHRM3	NM_000740	1.20861
	oxytocin receptor	OXTR	NM_000916	1.11343
	melanocortin 3 receptor	MC3R	NM_019888	1.30434
	G protein-coupled receptor 119	GPR119	NM_178471	1.3609
	cholecystokinin B receptor	CCKBR	NM_176875	1.31811
	G protein-coupled receptor 84	GPR84	NM_020370	1.48415
	G protein-coupled receptor 54	GPR54	NM_032551	1.38553
	melatonin receptor 1A	MTNR1A	NM_005958	1.31714
	purinergic receptor P2Y, G-protein coupled, 11	P2RY11	NM_002566	1.35368
	bradykinin receptor B1	BDKRB1	NM_000710	1.189
	frizzled homolog 2 (Drosophila)	FZD2	NM_001466	1.36804
	adenylate cyclase activating polypeptide 1 (pituitary) receptor type I	ADCYAP1R1	NM_001118	1.32745
	endothelin receptor type A	EDNRA	NM_001957	1.41787
	MAS-related GPR, member D	MRGPRD	NM_198923	1.32837
	G protein-coupled receptor 22	GPR22	NM_005295	1.28084
	adrenergic, beta-1-, receptor	ADRB1	NM_000684	1.38589
	Burkitt lymphoma receptor 1, GTP binding protein (chemokine (C-X-C motif) receptor 5)	BLR1	NM_001716	1.47354
	opsin 4 (melanopsin)	OPN4	NM_033282	1.20528
	platelet-activating factor receptor	PTAFR	NM_000952	1.19432
	tachykinin receptor 2	TACR2	NM_001057	1.21196
	G protein-coupled receptor 56	GPR56	NM_005682	1.16405
	prostaglandin F receptor (FP)	PTGFR	NM_000959	1.14465
	leucine-rich repeat-containing G protein-coupled receptor 5	LGR5	NM_003667	1.37033
	formyl peptide receptor 1	FPR1	NM_002029	0.998597
	angiotensin II receptor, type 2	AGTR2	NM_000686	1.25941
	endothelial differentiation, sphingolipid G-protein-coupled receptor, 1	EDG1	NM_001400	1.37005
	putative G protein coupled receptor	GPR	NM_007223	1.49711
	G protein-coupled receptor 75	GPR75	NM_006794	1.3026
	G-protein coupled receptor 37 like 1	GPR37L1	NM_004767	1.12396
	leukotriene B4 receptor	LTB4R	NM_181657	1.08094
	adrenergic, beta-3-, receptor	ADRB3	NM_000025	1.03273
	G protein-coupled receptor 116	GPR116	NM_015234	1.08694
	chemokine (C-C motif) receptor 7	CCR7	NM_001838	1.23752
	G protein-coupled receptor 35	GPR35	NM_005301	1.28916
	adrenergic, alpha-1B-, receptor	ADRA1B	NM_000679	1.20198
	G protein-coupled receptor 31	GPR31	NM_005299	1.14453
	adrenergic, alpha-2C-, receptor	ADRA2C	NM_000683	1.11778
	luteinizing hormone/choriogonadotropin receptor	LHCGR	NM_000233	1.30632
	gastric inhibitory polypeptide receptor	GIPR	NM_000164	1.06014
	G protein-coupled receptor 123	GPR123	NM_001083909	0.98725
	adrenergic, alpha-2B-, receptor	ADRA2B	NM_000682	1.09006
	cholinergic receptor, muscarinic 4	CHRM4	NM_000741	1.07457
	trace amine associated receptor 8	TAAR8	NM_053278	1.21407
	endothelial differentiation, sphingolipid G-protein-coupled receptor, 3	EDG3	NM_005226	1.06971
	oligodendrocyte myelin glycoprotein	OMG	NM_002544	1.21286
	G protein-coupled receptor 62	GPR62	NM_080865	1.39569
	gamma-aminobutyric acid (GABA) B receptor, 1	GABBR1	NM_021903	1.35635
	G protein-coupled receptor 113	GPR113	NM_153835	1.25358
	MAS-related GPR, member X2	MRGPRX2	NM_054030	1.18617
	egf-like module containing, mucin-like, hormone receptor-like 4	EMR4	NM_001080498	1.14972
	G protein-coupled receptor 133	GPR133	NM_198827	1.18019
	5-hydroxytryptamine (serotonin) receptor 2A	HTR2A	NM_000621	1.05852
	G protein-coupled receptor 61	GPR61	NM_031936	1.11412
	neurotensin receptor 2	NTSR2	NM_012344	1.10963
	prostaglandin D2 receptor (DP)	PTGDR	NM_000953	1.13926
	G protein-coupled receptor 32	GPR32	NM_001506	0.963836
	G protein-coupled receptor 146	GPR146	NM_138445	1.11372
	G protein-coupled receptor 110	GPR110	NM_025048	1.08225
	5-hydroxytryptamine (serotonin) receptor 4	HTR4	NM_001040171	0.992392
	adrenergic, alpha-1D-, receptor	ADRA1D	NM_000678	1.71453
	cannabinoid receptor 2 (macrophage)	CNR2	NM_001841	0.429484
	adrenergic, beta-2-, receptor, surface	ADRB2	NM_000024	0.764234
	MAS-related GPR, member X4	MRGPRX4	NM_054032	0.628306
	trace amine associated receptor 2	TAAR2	NM_014626	0.269652
	opsin 3 (encephalopsin, panopsin)	OPN3	NM_014322	0.483243
	G protein-coupled receptor 156	GPR156	NM_153002	0.193949
	coagulation factor II (thrombin) receptor-like 3	F2RL3	NM_003950	0.376876
	glucagon-like peptide 2 receptor	GLP2R	NM_004246	0.787183
	purinergic receptor P2Y, G-protein coupled, 5	P2RY5	NM_005767	0.344425
	brain-specific angiogenesis inhibitor 1	BAI1	NM_001702	0.156648
	follicle stimulating hormone receptor	FSHR	NM_181446	1.27278
	opioid receptor, mu 1	OPRM1	NM_001008504	1.04018
	melanocortin 5 receptor	MC5R	NM_005913	1.41341
	neuropeptide FF receptor 2	GPR74	NM_004885	1.86109
	Duffy blood group	FY	NM_002036	0.566612
	frizzled homolog 3 (Drosophila)	FZD3	NM_017412	0.81503
	lysophosphatidic acid receptor 1	EDG2	NM_001401	0.851522
	smoothened homolog (Drosophila)	SMO	NM_005631	1.42962
	G protein-coupled receptor 143	GPR143	NM_000273	1.17089
	G protein-coupled receptor 42	GPR42	NM_005305	1.03805
	vomeronasal 1 receptor 4	VN1R4	NM_173857	2.07404
	EGF, latrophilin and seven transmembrane domain containing 1	ELTD1	NM_022159	1.67079
	5-hydroxytryptamine (serotonin) receptor 1A	HTR1A	NM_000524	1.591
	prolactin releasing hormone receptor	GPR10	NM_004248	1.93755
	opsin 1 (cone pigments), medium-wave-sensitive (color blindness, deutan)	OPN1MW	NM_000513	1.51502
	bombesin-like receptor 3	BRS3	NM_001727	1.44718
	G protein-coupled receptor 55	GPR55	NM_005683	1.52166
	G protein-coupled receptor 20	GPR20	NM_005293	1.41862
	egf-like module containing, mucin-like, hormone receptor-like 3	EMR3	NM_032571	2.24105
	purinergic receptor P2Y, G-protein coupled, 14	P2RY14	NM_014879	1.43991
	G protein-coupled receptor 78	GPR78	NM_080819	1.78859
	endothelial differentiation, lysophosphatidic acid G-protein-coupled receptor, 7	EDG7	NM_012152	2.03615
	free fatty acid receptor 1	FFAR1	NM_005303	2.50505
	G protein-coupled receptor 107	GPR107	NM_020960	2.34129
	trace amine associated receptor 9	TAAR9	NM_175057	2.76218
	glutamate receptor, metabotropic 3	GRM3	NM_000840	1.77013
	G protein-coupled receptor 77	GPR77	NM_018485	0.751646
	opsin 1 (cone pigments), short-wave-sensitive (color blindness, tritan)	OPN1SW	NM_001708	1.68056
	arginine vasopressin receptor 1A	AVPR1A	NM_000706	1.16847
	G protein-coupled bile acid receptor 1	GPBAR1	NM_170699	1.49869
	MAS-related GPR, member E	MRGPRE	NM_001039165	1.69038
	G protein-coupled receptor 142	GPR142	NM_181790	1.55181
	bradykinin receptor B2	BDKRB2	NM_000623	2.10204
	olfactory receptor, family 1, subfamily A, member 1	OR1A1	NM_014565	1.80863
	parathyroid hormone receptor 2	PTHR2	NM_005048	2.35491
	opioid receptor, kappa 1	OPRK1	NM_000912	2.11634
	poliovirus receptor	PVR	NM_006505	1.90775
	chemokine (C-C motif) receptor 4	CCR4	NM_005508	1.48723
	melanin-concentrating hormone receptor 1	GPR24	NM_005297	1.64495
	5-hydroxytryptamine (serotonin) receptor 3A	HTR3A	NM_000869	1.12137
	relaxin family peptide receptor 3	RXFP3	NM_016568	1.43726
	adrenergic, alpha-2A-, receptor	ADRA2A	NM_000681	1.67762
	cysteinyl leukotriene receptor 1	CYSLTR1	NM_006639	1.51713
	chemokine-like receptor 1	CMKLR1	NM_004072	2.00503
	somatostatin receptor 5	SSTR5	NM_001053	1.87446
	G protein-coupled receptor 109B	GPR109B	NM_006018	1.74632
	adrenomedullin receptor	ADMR	NM_007264	1.88654
	neuropeptide Y	NPY	NM_000905	2.12234
	xenotropic and polytropic retrovirus receptor	XPR1	NM_004736	1.72575
	prostaglandin I2 (prostacyclin) receptor (IP)	PTGIR	NM_000960	1.16359
	neurotensin receptor 1 (high affinity)	NTSR1	NM_002531	1.08738
	chemokine (C-C motif) receptor-like 1	CCRL1	NM_016557	1.51314
	G protein-coupled receptor, family C, group 6, member A	GPRC6A	NM_148963	1.63261
	calcitonin receptor	CALCR	NM_001742	2.223
	endothelin receptor type B	EDNRB	NM_000115	1.80522
	gonadotropin-releasing hormone receptor	GNRHR	NM_001012763	2.3834
	neuropeptide Y receptor Y2	NPY2R	NM_000910	2.32856
	chemokine (C-X-C motif) receptor 6	CXCR6	NM_006564	2.04463
	endothelial differentiation, sphingolipid G-protein-coupled receptor, 5	EDG5	NM_004230	1.18554
Ion Channel Targets
	potassium inwardly-rectifying channel, subfamily J, member 5	KCNJ5	NM_000890	0.669978
	cation channel, sperm associated 4	CATSPER4	NM_198137	0.82018
	FXYD domain containing ion transport regulator 2	FXYD2	NM_001680	0.879998
	transient receptor potential cation channel, subfamily V, member 2	TRPV2	NM_016113	0.996065
	chloride channel 6	CLCN6	NM_021737	0.89422
	potassium channel tetramerisation domain containing 12	KCTD12	NM_138444	0.627278
	potassium voltage-gated channel, subfamily H (eag-related), member 1	KCNH1	NM_002238	0.714274
	glutamate receptor, ionotropic, kainate 2	GRIK2	NM_021956	0.885381
	transient receptor potential cation channel, subfamily C, member 4	TRPC4	NM_016179	1.02708
	FXYD domain containing ion transport regulator 1 (phospholemman)	FXYD1	NM_005031	0.867555
	sodium channel, voltage-gated, type II, beta	SCN2B	NM_004588	0.941094
	calcium channel, voltage-dependent, L type, alpha 1B subunit	CACNA1B	NM_000718	1.13745
	cyclic nucleotide gated channel beta 1	CNGB1	NM_001297	1.03318
	potassium channel, subfamily V, member 1	KCNV1	NM_014379	1.18355
	tweety homolog 3 (Drosophila)	TTYH3	NM_025250	1.05085
	cystic fibrosis transmembrane conductance regulator, ATP-binding cassette (sub-family C, member 7)	CFTR	NM_000492	0.974567
	5-hydroxytryptamine (serotonin) receptor 3A	HTR3A	NM_000869	0.484467
	calcium channel, voltage-dependent, beta 1 subunit	CACNB1	NM_199248	0.7787
	inositol 1,4,5-triphosphate receptor, type 3	ITPR3	NM_002224	0.735955
	potassium voltage-gated channel, subfamily H (eag-related), member 4	KCNH4	NM_012285	0.602062
	transient receptor potential cation channel, subfamily V, member 4	TRPV4	NM_021625	1.21377
	megalencephalic leukoencephalopathy with subcortical cysts 1	MLC1	NM_139202	1.41908
	potassium inwardly-rectifying channel, subfamily J, member 1	KCNJ1	NM_000220	1.37941
	amiloride-sensitive cation channel 4, pituitary	ACCN4	NM_018674	1.3855
	sodium channel, nonvoltage-gated 1 alpha	SCNN1A	NM_001038	1.39123
	gamma-aminobutyric acid (GABA) A receptor, gamma 2	GABRG2	NM_198903	1.39322
	potassium inwardly-rectifying channel, subfamily J, member 11	KCNJ11	NM_000525	1.0213
	potassium channel, subfamily K, member 4	KCNK4	NM_033310	1.3228
	potassium large conductance calcium-activated channel, subfamily M, alpha member 1	KCNMA1	NM_002247	1.27
	polycystic kidney disease 2 (autosomal dominant)	PKD2	NM_000297	1.19838
	potassium voltage-gated channel, KQT-like subfamily, member 2	KCNQ2	NM_172109	1.20103
	potassium voltage-gated channel, delayed-rectifier, subfamily S, member 3	KCNS3	NM_002252	1.30143
	glutamate receptor, ionotrophic, AMPA 3	GRIA3	NM_000828	1.40591
	chloride channel Ka	CLCNKA	NM_001042704	1.6951
	chloride channel Kb	CLCNKB	NM_000085	1.40586
	mucolipin 3	MCOLN3	NM_018298	1.5584
	potassium inwardly-rectifying channel, subfamily J, member 2	KCNJ2	NM_000891	0.713282
	potassium voltage-gated channel, subfamily H (eag-related), member 8	KCNH8	NM_144633	1.23564
	chloride channel 3	CLCN3	NM_001829	1.11776
	potassium voltage-gated channel, Shal-related subfamily, member 1	KCND1	NM_004979	0.98701
	solute carrier family 9 (sodium/hydrogen exchanger), isoform 1 (antiporter, Na+/H+, amiloride sensitive)	SLC9A1	NM_003047	1.09585
	chloride intracellular channel 4	CLIC4	NM_013943	1.40229
	potassium voltage-gated channel, Isk-related family, member 4	KCNE4	NM_080671	1.44152
	cyclic nucleotide gated channel beta 3	CNGB3	NM_019098	1.36459
	potassium voltage-gated channel, subfamily H (eag-related), member 7	KCNH7	NM_033272	1.42453
	potassium inwardly-rectifying channel, subfamily J, member 4	KCNJ4	NM_004981	1.47948
	transient receptor potential cation channel, subfamily C, member 3	TRPC3	NM_003305	1.03934
	transient receptor potential cation channel, subfamily C, member 7	TRPC7	NM_020389	1.40575
	ATP-binding cassette, sub-family C (CFTR/MRP), member 8	ABCC8	NM_000352	1.26775
	potassium inwardly-rectifying channel, subfamily J, member 16	KCNJ16	NM_018658	1.26629
	chloride channel, calcium activated, family member 2	CLCA2	NM_006536	1.20666
	transient receptor potential cation channel, subfamily M, member 8	TRPM8	NM_024080	1.31692
	potassium voltage-gated channel, shaker-related subfamily, member 4	KCNA4	NM_002233	1.58557
	potassium voltage-gated channel, Shab-related subfamily, member 1	KCNB1	NM_004975	1.29042
	gamma-aminobutyric acid (GABA) A receptor, alpha 2	GABRA2	NM_000807	1.49276
	sodium channel, voltage-gated, type XI, alpha	SCN11A	NM_014139	1.36859
	gamma-aminobutyric acid (GABA) A receptor, alpha 3	GABRA3	NM_000808	1.35292
	glutamate receptor, ionotropic, N-methyl-D-aspartate 3B	GRIN3B	NM_138690	1.41644
	glutamate receptor, ionotropic, N-methyl-D-aspartate 3A	GRIN3A	NM_133445	1.4026
	potassium voltage-gated channel, delayed-rectifier, subfamily S, member 1	KCNS1	NM_002251	1.29121
	potassium voltage-gated channel, subfamily G, member 2	KCNG2	NM_012283	1.31431
	hyperpolarization activated cyclic nucleotide-gated potassium channel 1	HCN1	NM_021072	1.18423
	calcium channel, voltage-dependent, alpha 1H subunit	CACNA1H	NM_001005407	1.36096
	transient receptor potential cation channel, subfamily V, member 6	TRPV6	NM_018646	1.43741
	gamma-aminobutyric acid (GABA) A receptor, epsilon	GABRE	NM_004961	1.47201
	potassium channel tetramerisation domain containing 7	KCTD7	NM_153033	1.54988
	potassium large conductance calcium-activated channel, subfamily M, beta member 2	KCNMB2	NM_005832	1.56528
	potassium inwardly-rectifying channel, subfamily J, member 12	KCNJ12	NM_021012	1.39411
	purinergic receptor P2X, ligand-gated ion channel, 2	P2RX2	NM_012226	1.52026
	sodium channel, voltage-gated, type IV, alpha	SCN4A	NM_000334	1.38678
	gamma-aminobutyric acid (GABA) A receptor, delta	GABRD	NM_000815	0.936521
	potassium intermediate/small conductance calcium-activated channel, subfamily N, member 4	KCNN4	NM_002250	0.962284
	potassium voltage-gated channel, subfamily H (eag-related), member 2	KCNH2	NM_172056	1.11274
	calcium channel, voltage-dependent, gamma subunit 4	CACNG4	NM_014405	1.20945
	potassium voltage-gated channel, KQT-like subfamily, member 5	KCNQ5	NM_019842	1.14253
	potassium voltage-gated channel, subfamily G, member 3	KCNG3	NM_133329	1.19444
	transmembrane phosphatase with tensin homology	TPTE	NM_199260	1.19209
	potassium voltage-gated channel, Isk-related family, member 2	KCNE2	NM_172201	1.22454
	NADPH oxidase, EF hand calcium-binding domain 5	NOX5	NM_024505	0.905693
	cholinergic receptor, nicotinic, epsilon polypeptide	CHRNE	NM_000080	0.870144
	potassium voltage-gated channel, KQT-like subfamily, member 4	KCNQ4	NM_004700	0.996123
	ryanodine receptor 3	RYR3	NM_001036	0.960096
	gamma-aminobutyric acid (GABA) receptor, rho 3	GABRR3	NM_001105580	1.02658
	inositol 1,4,5-triphosphate receptor, type 1	ITPR1	NM_002222	0.940219
	chloride channel 1, skeletal muscle (Thomsen disease, autosomal dominant)	CLCN1	NM_000083	1.06441
	sodium channel, voltage-gated, type I, beta	SCN1B	NM_001037	1.23598
	polycystic kidney disease 1 (autosomal dominant)	PKD1	NM_000296	1.10742
	potassium voltage-gated channel, shaker-related subfamily, member 6	KCNA6	NM_002235	1.11656
	potassium channel, subfamily T, member 2	KCNT2	NM_198503	1.01625
	cation channel, sperm associated 3	CATSPER3	NM_178019	1.07721
	gamma-aminobutyric acid (GABA) receptor, rho 1	GABRR1	NM_002042	1.10219
	cholinergic receptor, nicotinic, alpha polypeptide 5	CHRNA5	NM_000745	1.14962
	glutamate receptor, metabotropic 7	GRM7	NM_000844	1.3964
	purinergic receptor P2X, ligand-gated ion channel, 5	P2RX5	NM_175081	1.47227
	purinergic receptor P2X, ligand-gated ion channel, 1	P2RX1	NM_002558	1.45355
	two pore segment channel 1	TPCN1	NM_017901	1.39487
	voltage-dependent calcium channel gamma subunit-like protein	PR1	NM_183240	1.38006
	chloride intracellular channel 6	CLIC6	NM_053277	1.1447
	gamma-aminobutyric acid (GABA) A receptor, alpha 1	GABRA1	NM_000806	1.25404
	cholinergic receptor, nicotinic, alpha polypeptide 7	CHRNA7	NM_000746	0.931682
	neuromedin U receptor 2	NMUR2	NM_020167	1.19892
	chloride channel, nucleotide-sensitive, 1A	CLNS1A	NM_001293	1.18387
	annexin A7	ANXA7	NM_001156	1.21452
	glycine receptor, alpha 2	GLRA2	NM_002063	1.17246
	chloride channel, calcium activated, family member 3	CLCA3	NM_004921	1.27943
	cyclic nucleotide gated channel alpha 1	CNGA1	NM_000087	1.35872
	ryanodine receptor 2 (cardiac)	RYR2	NM_001035	1.39154
	cholinergic receptor, nicotinic, alpha polypeptide 2 (neuronal)	CHRNA2	NM_000742	1.26621
	cyclic nucleotide gated channel alpha 3	CNGA3	NM_001079878	1.13954
	shroom family member 2	APXL	NM_001649	1.09915
	potassium channel, subfamily K, member 6	KCNK6	NM_004823	1.0786
	FXYD domain containing ion transport regulator 3	FXYD3	NM_005971	1.20132
	potassium channel, subfamily V, member 2	KCNV2	NM_133497	1.26385
	K+ channel tetramerization protein	GMRP-1	NM_032320	1.26892
	transient receptor potential cation channel, subfamily M, member 3	TRPM3	NM_020952	1.31486
	gamma-aminobutyric acid (GABA) A receptor, beta 2	GABRB2	NM_000813	1.52025
	potassium voltage-gated channel, KQT-like subfamily, member 1	KCNQ1	NM_181798	1.25741
	potassium channel, subfamily K, member 18	KCNK18	NM_181840	1.44305
	sodium channel, voltage-gated, type IX, alpha	SCN9A	NM_002977	1.3315
	potassium inwardly-rectifying channel, subfamily J, member 3	KCNJ3	NM_002239	1.08247
	cullin 5	CUL5	NM_003478	1.11457
	sodium channel, voltage-gated, type II, alpha 2	SCN2A2	NM_001040143	1.25673
	transient receptor potential cation channel, subfamily C, member 5	TRPC5	NM_012471	1.30312
	ligand-gated ion channel subunit	LGICZ	NM_180990	1.14175
	synaptosomal-associated protein, 25kDa	SNAP25	NM_003081	1.04417
	transient receptor potential cation channel, subfamily M, member 7	TRPM7	NM_017672	1.29628
	glutamate receptor, ionotropic, N-methyl D-aspartate 2D	GRIN2D	NM_000836	1.2154
	potassium channel, subfamily K, member 10	KCNK10	NM_021161	1.22938
	potassium inwardly-rectifying channel, subfamily J, member 15	KCNJ15	NM_002243	1.28115
	hyperpolarization activated cyclic nucleotide-gated potassium channel 4	HCN4	NM_005477	1.28729
	calcium channel, voltage-dependent, beta 3 subunit	CACNB3	NM_000725	0.890593
	potassium voltage-gated channel, shaker-related subfamily, member 2	KCNA2	NM_004974	1.09676
	potassium voltage-gated channel, Shab-related subfamily, member 2	KCNB2	NM_004770	1.30719
	transient receptor potential cation channel, subfamily V, member 3	TRPV3	NM_145068	1.18093
	calcium channel, voltage-dependent, alpha 1F subunit	CACNA1F	NM_005183	1.23405
	potassium channel tetramerisation domain containing 13	KCTD13	NM_178863	1.24641
	glycine receptor, alpha 1 (startle disease/hyperekplexia, stiff man syndrome)	GLRA1	NM_000171	1.3077
	potassium channel, subfamily K, member 13	KCNK13	NM_022054	1.2915
	potassium channel tetramerisation domain containing 2	KCTD2	NM_015353	1.27208
	cyclic nucleotide gated channel alpha 2	CNGA2	NM_005140	1.17233
	mucolipin 2	MCOLN2	NM_153259	1.15129
	potassium voltage-gated channel, shaker-related subfamily, member 1 (episodic ataxia with myokymia)	KCNA1	NM_000217	1.05577
	potassium voltage-gated channel, Shaw-related subfamily, member 4	KCNC4	NM_153763	1.271
	potassium channel, subfamily K, member 12	KCNK12	NM_022055	1.18136
	transient receptor potential cation channel, subfamily M, member 5	TRPM5	NM_014555	1.12835
	membrane-spanning 4-domains, subfamily A, member 2 (Fc fragment of IgE, high affinity I, receptor for; beta polypeptide)	MS4A2	NM_000139	1.3389
	solute carrier family 26, member 7	SLC26A7	NM_052832	1.29284
	potassium intermediate/small conductance calcium-activated channel, subfamily N, member 1	KCNN1	NM_002248	1.22753
	nudix (nucleoside diphosphate linked moiety X)-type motif 9	NUDT9	NM_024047	1.11823
	glutamate receptor, ionotropic, N-methyl D-asparate-associated protein 1 (glutamate binding)	GRINA	NM_001009184	1.25559
	cation channel, sperm associated 2	CATSPER2	NM_054020	1.07963
	voltage-dependent anion channel 2	VDAC2	NM_003375	1.04812
	sodium channel, nonvoltage-gated 1, delta	SCNN1D	NM_002978	1.23646
	gamma-aminobutyric acid (GABA) A receptor, alpha 5	GABRA5	NM_000810	1.08578
	gamma-aminobutyric acid (GABA) A receptor, alpha 6	GABRA6	NM_000811	1.15625
	potassium channel, subfamily K, member 5	KCNK5	NM_003740	1.18217
	calcium channel, voltage-dependent, L type, alpha 1C subunit	CACNA1C	NM_000719	1.32871
	potassium channel, subfamily K, member 17	KCNK17	NM_031460	1.10745
	FXYD domain containing ion transport regulator 5	FXYD5	NM_014164	1.02185
	calcium channel, voltage-dependent, alpha 1G subunit	CACNA1G	NM_198397	0.985185
	polycystic kidney disease 2-like 1	PKD2L1	NM_016112	0.993792
	glutamate receptor, ionotropic, AMPA 2	GRIA2	NM_001083620	1.26153
	glutamate receptor, ionotropic, kainate 5	GRIK5	NM_002088	1.03553
	amiloride-sensitive cation channel 5, intestinal	ACCN5	NM_017419	1.17896
	cholinergic receptor, nicotinic, alpha polypeptide 9	CHRNA9	NM_017581	1.26782
	nucleolar protein family A, member 1 (H/ACA small nucleolar RNPs)	NOLA1	NM_032993	1.13883
	calcium channel, voltage-dependent, gamma subunit 7	CACNG7	NM_031896	0.865212
	transient receptor potential cation channel, subfamily M, member 1	TRPM1	NM_002420	0.948011
	potassium channel tetramerisation domain containing 6	KCTD6	NM_153331	0.860603
	potassium inwardly-rectifying channel, subfamily J, member 14	KCNJ14	NM_013348	0.988598
	gamma-aminobutyric acid (GABA) A receptor, gamma 3	GABRG3	NM_033223	1.08721
	potassium voltage-gated channel, Shal-related subfamily, member 3	KCND3	NM_004980	1.22358
	potassium intermediate/small conductance calcium-activated channel, subfamily N, member 2	KCNN2	NM_170775	1.29616
	glutamate receptor, ionotropic, N-methyl D-aspartate 2C	GRIN2C	NM_000835	1.40288
	KCNE1-like	KCNE1L	NM_012282	1.39985
	potassium large conductance calcium-activated channel, subfamily M beta member 3	KCNMB3	NM_014407	1.48625
	cholinergic receptor, nicotinic, alpha polypeptide 1 (muscle)	CHRNA1	NM_000079	1.04046
	potassium voltage-gated channel, shaker-related subfamily, member 5	KCNA5	NM_002234	0.867139
	potassium channel, subfamily K, member 7	KCNK7	NM_005714	1.04709
	tumor necrosis factor, alpha-induced protein 1 (endothelial)	TNFAIP1	NM_021137	0.946898
	sodium channel, voltage-gated, type I, alpha	SCN1A	NM_006920	1.16979
	sodium channel, voltage-gated, type III, alpha	SCN3A	NM_001081677	1.48898
	potassium voltage-gated channel, shaker-related subfamily, beta member 3	KCNAB3	NM_004732	1.55525
	potassium voltage-gated channel, shaker-related subfamily, member 3	KCNA3	NM_002232	1.67618
	potassium intermediate/small conductance calcium-activated channel, subfamily N, member 3	KCNN3	NM_170782	1.53774
	gamma-aminobutyric acid (GABA) receptor, theta	GABRQ	NM_018558	1.56861
	potassium voltage-gated channel, shaker-related subfamily, beta member 2	KCNAB2	NM_003636	0.996418
	potassium channel tetramerisation domain containing 15	KCTD15	NM_024076	1.51261
	chaperonin containing TCP1, subunit 8 (theta)-like 2	CCT8L2	NM_014406	1.2506
	glutamate receptor, ionotropic, N-methyl D-aspartate 2A	GRIN2A	NM_000833	1.06625
	apoptosis, caspase activation inhibitor	AVEN	NM_020371	1.36258
	potassium voltage-gated channel, Shaw-related subfamily, member 3	KCNC3	NM_004977	1.6692
	purinergic receptor P2X-like 1, orphan receptor	P2RXL1	NM_005446	1.38573
	cation channel, sperm associated 1	CATSPER1	NM_053054	1.52365
	glutamate receptor, ionotropic, N-methyl D-aspartate 2B	GRIN2B	NM_000834	1.41599
	5-hydroxytryptamine receptor 3 subunit E	HTR3E	NM_182589	1.30558
	mucolipin 1	MCOLN1	NM_020533	1.17251
	potassium voltage-gated channel, subfamily H (eag-related), member 6	KCNH6	NM_030779	1.16977
	calcium channel, voltage-dependent, beta 4 subunit	CACNB4	NM_001005746	1.21936
	SET domain containing 1A	SETD1A	NM_014712	1.3399
	potassium channel, subfamily K, member 3	KCNK3	NM_002246	1.0948
	polycystic kidney disease 2-like 2	PKD2L2	NM_014386	1.49781
	amiloride-sensitive cation channel 1, neuronal (degenerin)	ACCN1	NM_001094	1.55157
	chloride channel 2	CLCN2	NM_004366	1.60811
	potassium inwardly-rectifying channel, subfamily J, member 6	KCNJ6	NM_002240	1.58689
	voltage-dependent anion channel 1	VDAC1	NM_003374	1.65246
	chloride intracellular channel 3	CLIC3	NM_004669	1.29766
	sodium channel, voltage-gated, type III, beta	SCN3B	NM_001040151	1.11153
	potassium voltage-gated channel, shaker-related subfamily, member 10	KCNA10	NM_005549	1.29638
	sodium channel, voltage-gated, type X, alpha	SCN10A	NM_006514	1.39405
	cholinergic receptor, nicotinic, alpha polypeptide 6	CHRNA6	NM_004198	1.15327
	glutamate receptor, ionotropic, kainate 3	GRIK3	NM_000831	1.41852
	potassium inwardly-rectifying channel, subfamily J, member 9	KCNJ9	NM_004983	1.47934
	transient receptor potential cation channel, subfamily C, member 6	TRPC6	NM_004621	1.26031
	potassium channel, subfamily T, member 1	KCNT1	NM_020822	1.57724
	calcium channel, voltage-dependent, gamma subunit 5	CACNG5	NM_014404	1.4976
	glutamate receptor, ionotrophic, AMPA 4	GRIA4	NM_001112812	1.61189
	chloride channel 7	CLCN7	NM_001287	1.41654
	amiloride-sensitive cation channel 2, neuronal	ACCN2	NM_001095	1.51371
	gamma-aminobutyric acid (GABA) A receptor, gamma 1	GABRG1	NM_173536	1.33108
	potassium voltage-gated channel, Isk-related family, member 3	KCNE3	NM_005472	1.28946
	potassium channel regulator	KCNRG	NM_173605	1.25309
	sodium channel, voltage-gated, type V, alpha (long QT syndrome 3)	SCN5A	NM_001099405	1.475
	cholinergic receptor, nicotinic, beta polypeptide 3	CHRNB3	NM_000749	1.61004
	potassium voltage-gated channel, KQT-like subfamily, member 3	KCNQ3	NM_004519	1.58666
	cholinergic receptor, muscarinic 5	CHRM5	NM_012125	1.64938
	potassium voltage-gated channel, subfamily F, member 1	KCNF1	NM_002236	1.57517
	potassium channel tetramerisation domain containing 20	KCTD20	NM_173562	1.41354
	calcium channel, voltage-dependent, gamma subunit 2	CACNG2	NM_006078	1.32265
	5-hydroxytryptamine (serotonin) receptor 3B	HTR3B	NM_006028	1.32328
	solute carrier family 9 (sodium/hydrogen exchanger), isoform 3	SLC9A3	NM_004174	1.08366
	cholinergic receptor, nicotinic, alpha polypeptide 3	CHRNA3	NM_000743	0.973
	glutamate receptor, ionotropic, AMPA 1	GRIA1	NM_000827	1.10278
	potassium voltage-gated channel, shaker-related subfamily, member 7	KCNA7	NM_031886	1.27424
	glycoprotein M6A	GPM6A	NM_005277	1.17897
	gamma-aminobutyric acid (GABA) A receptor, beta 3	GABRB3	NM_021912	1.28769
	sodium channel, nonvoltage-gated 1, beta (Liddle syndrome)	SCNN1B	NM_000336	0.993464
	potassium channel tetramerisation domain containing 3	KCTD3	NM_016121	0.908481
	transient receptor potential cation channel, subfamily M, member 6	TRPM6	NM_017662	0.910037
	transient receptor potential cation channel, subfamily M, member 4	TRPM4	NM_017636	0.849029
	gamma-aminobutyric acid (GABA) A receptor, alpha 4	GABRA4	NM_000809	0.933012
	cholinergic receptor, nicotinic, alpha polypeptide 4	CHRNA4	NM_000744	1.48845
	potassium voltage-gated channel, Shaw-related subfamily, member 2	KCNC2	NM_139136	1.12187
	potassium inwardly-rectifying channel, subfamily J, member 8	KCNJ8	NM_004982	1.45781
	calcium channel, voltage-dependent, gamma subunit 8	CACNG8	NM_031895	0.931658
	Bartter syndrome, infantile, with sensorineural deafness (Barttin)	BSND	NM_057176	0.998442
	purinergic receptor P2X, ligand-gated ion channel, 7	P2RX7	NM_002562	0.733949
	transmembrane protein 142A	FLJ14466	NM_032790	1.05638
	chloride channel 5 (nephrolithiasis 2, X-linked, Dent disease)	CLCN5	NM_000084	1.02776
	glutamate receptor, ionotropic, N-methyl D-aspartate 1	GRIN1	NM_000832	1.12617
	potassium inwardly-rectifying channel, subfamily J, member 13	KCNJ13	NM_002242	1.19417
	calcium channel, voltage-dependent, alpha 2/delta subunit 2	CACNA2D2	NM_006030	1.59555
	polycystic kidney disease (polycystin) and REJ (sperm receptor for egg jelly homolog, sea urchin)-like	PKDREJ	NM_006071	1.43121
	calcium channel, voltage-dependent, gamma subunit 6	CACNG6	NM_145814	1.43704
	glutamate receptor, ionotropic, delta 1	GRID1	NM_017551	1.22987
	cholinergic receptor, nicotinic, gamma polypeptide	CHRNG	NM_005199	0.961769
	calcium channel, voltage-dependent, alpha 1I subunit	CACNA1I	NM_001003406	1.26932
	FXYD domain containing ion transport regulator 6	FXYD6	NM_022003	0.649127
	polycystic kidney disease 1-like 2	PKD1L2	NM_001076780	0.725566
	potassium channel tetramerisation domain containing 14	KCTD14	NM_023930	0.58605
	potassium channel, subfamily K, member 1	KCNK1	NM_002245	1.35306
	amiloride binding protein 1 (amine oxidase (copper-containing))	ABP1	NM_001091	1.74224
	calcium channel, voltage-dependent, P/Q type, alpha 1A subunit	CACNA1A	NM_000068	1.26327
	gamma-aminobutyric acid (GABA) A receptor, beta 1	GABRB1	NM_000812	1.56947
	potassium channel, subfamily K, member 9	KCNK9	NM_016601	1.843
	NADPH oxidase 1	NOX1	NM_013955	1.84349
	potassium voltage-gated channel, shaker-related subfamily, beta member 1	KCNAB1	NM_172160	1.7345
	FXYD domain containing ion transport regulator 4	FXYD4	NM_173160	1.90977
	potassium channel tetramerisation domain containing 4	KCTD4	NM_198404	1.93851
	Kv channel interacting protein 1	KCNIP1	NM_001034838	1.49
	potassium voltage-gated channel, subfamily H (eag-related), member 5	KCNH5	NM_139318	1.4537
	calcium channel, voltage-dependent, gamma subunit 3	CACNG3	NM_006539	1.3479
	purinergic receptor P2X, ligand-gated ion channel, 4	P2RX4	NM_002560	1.4919
	potassium large conductance calcium-activated channel, subfamily M, beta member 4	KCNMB4	NM_014505	1.81436
	potassium voltage-gated channel, Isk-related family, member 1	KCNE1	NM_000219	1.87108
	sodium channel, voltage-gated, type VII, alpha	SCN7A	NM_002976	1.53452
	potassium channel, subfamily K, member 15	KCNK15	NM_022358	1.2649
	potassium channel, subfamily K, member 16	KCNK16	NM_032115	1.52704
	potassium large conductance calcium-activated channel, subfamily M, beta member 1	KCNMB1	NM_004137	1.59903
	hyperpolarization activated cyclic nucleotide-gated potassium channel 2	HCN2	NM_001194	1.28478
	calcium channel, voltage-dependent, gamma subunit 1	CACNG1	NM_000727	0.87
	5-hydroxytryptamine receptor 3 subunit C	HTR3C	NM_130770	1.58728
	aquaporin 7	AQP7	NM_001170	1.80093
	translocase of outer mitochondrial membrane 40 homolog (yeast)	TOMM40	NM_006114	2.02371
	potassium voltage-gated channel, Shal-related subfamily, member 2	KCND2	NM_012281	1.69353
	Kv channel interacting protein 4	KCNIP4	NM_147183	1.88501
	gamma-aminobutyric acid (GABA) receptor, rho 2	GABRR2	NM_002043	1.62536
	ryanodine receptor 1 (skeletal)	RYR1	NM_001042723	1.09013
	calcium channel, voltage-dependent, alpha 1E subunit	CACNA1E	NM_000721	1.27569
	potassium voltage-gated channel, subfamily H (eag-related), member 3	KCNH3	NM_012284	1.27053
	syntaxin 1B2	STX1B2	NM_052874	1.3333
	chloride intracellular channel 1	CLIC1	NM_001288	1.66432
	potassium channel tetramerisation domain containing 10	KCTD10	NM_031954	1.83746
	FXYD domain containing ion transport regulator 7	FXYD7	NM_022006	2.01958
	transmembrane protein 142A	FLJ14466	NM_032790	1.96598
	chloride channel, calcium activated, family member 4	CLCA4	NM_012128	2.17049
	translocator protein (18kDa)	TSPO	NM_007311	1.93211
	transient receptor potential cation channel, subfamily A, member 1	TRPA1	NM_007332	1.92649
	cholinergic receptor, nicotinic, beta polypeptide 2 (neuronal)	CHRNB2	NM_000748	1.67768
	transient receptor potential cation channel, subfamily V, member 1	TRPV1	NM_018727	1.55129
	potassium inwardly-rectifying channel, subfamily J, member 10	KCNJ10	NM_002241	1.15737
	cholinergic receptor, nicotinic, beta polypeptide 1 (muscle)	CHRNB1	NM_000747	1.44343
	potassium voltage-gated channel, subfamily G, member 1	KCNG1	NM_002237	1.56173
	glutamate receptor, ionotropic, kainate 1	GRIK1	NM_000830	1.62192
	glycine receptor, alpha 4	GLRA4	NM_001024452	1.86581
	voltage-dependent anion channel 3	VDAC3	NM_005662	1.656
	vitelliform macular dystrophy 2-like 3	VMD2L3	NM_152439	1.86767
	voltage gated channel like 1	VGCNL1	NM_052867	1.65252
	calcium channel, voltage-dependent, L type, alpha 1D subunit	CACNA1D	NM_000720	1.48713
	sodium channel, voltage-gated, type IV, beta	SCN4B	NM_174934	1.18685
	polycystic kidney disease 1-like 3	PKD1L3	XM_001134223	1.1052
	calcium channel, voltage-dependent, alpha 2/delta subunit 1	CACNA2D1	NM_000722	0.984095
	purinergic receptor P2X, ligand-gated ion channel, 3	P2RX3	NM_002559	1.29182
	putative small membrane protein NID67	NID67	NM_032947	1.18267
	ATP-binding cassette, sub-family C (CFTR/MRP), member 9	ABCC9	NM_020298	1.25713
	two pore segment channel 2	TPCN2	NM_139075	1.14784
	amiloride-sensitive cation channel 3	ACCN3	NM_004769	1.22744
	potassium channel, subfamily U, member 1	KCNU1	NM_001031836	1.09814
	Kv channel interacting protein 2	KCNIP2	NM_173197	1.00815
	putative small membrane protein NID67	NID67	NM_032947	0.984192
	gamma-aminobutyric acid (GABA) A receptor, pi	GABRP	NM_014211	0.816058
	hyperpolarization activated cyclic nucleotide-gated potassium channel 3	HCN3	NM_020897	0.981691
	cholinergic receptor, nicotinic, delta polypeptide	CHRND	NM_000751	0.828073
	glutamate receptor, ionotropic, delta 2	GRID2	NM_001510	1.02277
	glutamate receptor, ionotropic, kainate 4	GRIK4	NM_014619	0.999772
	glycine receptor, beta	GLRB	NM_000824	1.2003
	transient receptor potential cation channel, subfamily M, member 2	TRPM2	NM_003307	0.452592
	solute carrier family 9 (sodium/hydrogen exchanger), isoform 2	SLC9A2	NM_003048	0.845772
	potassium voltage-gated channel, delayed-rectifier, subfamily S, member 2	KCNS2	NM_020697	0.723971
	sodium channel, voltage gated, type VIII, alpha	SCN8A	NM_014191	0.664927
	potassium channel, subfamily K, member 2	KCNK2	NM_014217	1.2108
	5-hydroxytryptamine receptor 3 subunit E	HTR3E	NM_182589	1.59009
	potassium voltage-gated channel, Shaw-related subfamily, member 1	KCNC1	NM_001112741	1.33124
	potassium channel tetramerisation domain containing 5	KCTD5	NM_018992	1.36341
	cyclic nucleotide gated channel alpha 4	CNGA4	NM_001037329	1.4219
	calcium channel, voltage-dependent, beta 2 subunit	CACNB2	NM_201593	1.45725
	potassium voltage-gated channel, subfamily G, member 4	KCNG4	NM_172347	1.32717
	Mid-1-related chloride channel 1	MCLC	NM_015127	1.37252
	calcium channel, voltage-dependent, alpha 2/delta 3 subunit	CACNA2D3	NM_018398	1.48114
	sodium channel, nonvoltage-gated 1, gamma	SCNN1G	NM_001039	1.29771
	calcium channel, voltage-dependent, L type, alpha 1S subunit	CACNA1S	NM_000069	1.23998
	tweety homolog 1 (Drosophila)	TTYH1	NM_001005367	1.46285
	hypothetical protein MGC15619	MGC15619	NM_032369	1.65882
	transient receptor potential cation channel, subfamily V, member 5	TRPV5	NM_019841	1.7339
	inositol 1,4,5-triphosphate receptor, type 2	ITPR2	NM_002223	1.49567
	ELK1, member of ETS oncogene family	ELK1	NM_005229	1.77381
	chloride channel, calcium activated, family member 1	CLCA1	NM_001285	1.04747
	chloride intracellular channel 5	CLIC5	NM_016929	1.65221
	cholinergic receptor, nicotinic, beta polypeptide 4	CHRNB4	NM_000750	1.30514
	transient receptor potential cation channel, subfamily C, member 1	TRPC1	NM_003304	1.12155
	glycine receptor, alpha 3	GLRA3	NM_001042543	1.28796
	chloride channel 4	CLCN4	NM_001830	1.53458
Phosphatase Targets
	DOT1-like, histone H3 methyltransferase (S. cerevisiae)	DOT1L	NM_032482	1.58347
	dual specificity phosphatase 10	DUSP10	NM_144729	1.26748
	protein phosphatase 1, regulatory (inhibitor) subunit 3C	PPP1R3C	NM_005398	1.48588
	CTD (carboxy-terminal domain, RNA polymerase II, polypeptide A) small phosphatase 1	CTDSP1	NM_021198	1.59025
	protein tyrosine phosphatase, receptor type, J	PTPRJ	NM_001098503	1.80436
	5',3'-nucleotidase, mitochondrial	NT5M	NM_020201	1.84417
	cell division cycle 25A	CDC25A	NM_201567	1.52002
	protein phosphatase 3 (formerly 2B), catalytic subunit, alpha isoform (calcineurin A alpha)	PPP3CA	NM_000944	1.55273
	6-phosphofructo-2-kinase/fructose-2,6-biphosphatase 1	PFKFB1	NM_002625	1.84588
	alkaline phosphatase, placental-like 2	ALPPL2	NM_031313	1.77186
	sphingosine-1-phosphate phosphatase 1	SGPP1	NM_030791	1.42049
	protein phosphatase 1, regulatory (inhibitor) subunit 3A (glycogen and sarcoplasmic reticulum binding subunit, skeletal muscle)	PPP1R3A	NM_002711	1.68289
	protein tyrosine phosphatase, non-receptor type 5 (striatum-enriched)	PTPN5	NM_001039970	1.41749
	dual specificity phosphatase 11 (RNA/RNP complex 1-interacting)	DUSP11	NM_003584	2.06141
	protein tyrosine phosphatase domain containing 1	PTPDC1	NM_152422	1.47974
	myotubularin related protein 4	MTMR4	NM_004687	1.52719
	protein phosphatase 1, regulatory (inhibitor) subunit 1B (dopamine and cAMP regulated phosphoprotein, DARPP-32)	PPP1R1B	NM_181505	1.61703
	glucose 6 phosphatase, catalytic, 3	G6PC3	NM_138387	1.76626
	protein phosphatase 1M (PP2C domain containing)	FLJ32332	NM_144641	1.37557
	protein tyrosine phosphatase, receptor type, O	PTPRO	NM_002848	1.37102
	alkaline phosphatase, liver/bone/kidney	ALPL	NM_000478	0.937071
	nudix (nucleoside diphosphate linked moiety X)-type motif 14	NUDT14	NM_177533	1.23496
	eyes absent homolog 4 (Drosophila)	EYA4	NM_172103	1.43623
	dual specificity phosphatase 5	DUSP5	NM_004419	1.33236
	protein tyrosine phosphatase, receptor type, D	PTPRD	NM_130393	1.3396
	dual specificity phosphatase 4	DUSP4	NM_001394	1.28693
	myotubular myopathy 1	MTM1	NM_000252	1.3175
	phosphoserine phosphatase	PSPH	NM_004577	1.498
	cell division cycle 25C	CDC25C	NM_022809	1.0669
	protein phosphatase 2A, regulatory subunit B' (PR 53)	PPP2R4	NM_178003	1.06337
	protein tyrosine phosphatase, receptor type, T	PTPRT	NM_007050	1.23805
	CTD (carboxy-terminal domain, RNA polymerase II, polypeptide A) phosphatase, subunit 1	CTDP1	NM_048368	1.57656
	nudix (nucleoside diphosphate linked moiety X)-type motif 15	NUDT15	NM_018283	1.61867
	protein tyrosine phosphatase, non-receptor type 2	PTPN2	NM_002828	1.79614
	Homo sapiens phosphatidylinositol (4,5) bisphosphate 5-phosphatase, A (PIB5PA), mRNA.	PIB5PA	NM_001002837	1.40652
	protein tyrosine phosphatase, receptor type, H	PTPRH	NM_002842	1.47965
	protein phosphatase 1B (formerly 2C), magnesium-dependent, beta isoform	PPM1B	NM_001033556	1.47178
	hypothetical protein FLJ23751	FLJ23751	NM_152282	1.29895
	protein phosphatase 4 (formerly X), catalytic subunit	PPP4C	NM_002720	1.1734
	nudix (nucleoside diphosphate linked moiety X)-type motif 1	NUDT1	NM_002452	1.06651
	phosphohistidine phosphatase 1	PHPT1	NM_014172	1.21312
	protein tyrosine phosphatase, non-receptor type 21	PTPN21	NM_007039	1.52124
	eyes absent homolog 2 (Drosophila)	EYA2	NM_172110	1.65473
	discs, large homolog 1 (Drosophila)	DLG1	NM_001098424	2.06965
	protein phosphatase 2A 48 kDa regulatory subunit	PR48	NM_199326	1.99814
	map kinase phosphatase-like protein MK-STYX	MK-STYX	NM_016086	1.78428
	inositol polyphosphate-4-phosphatase, type I, 107kDa	INPP4A	NM_001566	2.33366
	protein tyrosine phosphatase, non-receptor type 13 (APO-1/CD95 (Fas)-associated phosphatase)	PTPN13	NM_006264	1.94027
	phosphoglycerate mutase 2 (muscle)	PGAM2	NM_000290	1.88825
	epilepsy, progressive myoclonus type 2A, Lafora disease (laforin)	EPM2A	NM_001018041	1.52625
	protein phosphatase 1A (formerly 2C), magnesium-dependent, alpha isoform	PPM1A	NM_021003	1.21267
	dual specificity phosphatase 21	DUSP21	NM_022076	1.50294
	protein phosphatase 1, catalytic subunit, gamma isoform	PPP1CC	NM_002710	1.60871
	protein tyrosine phosphatase, non-receptor type 20B	DKFZP566K0524	NM_001042365	1.34154
	5'-nucleotidase, cytosolic III	NT5C3	NM_016489	1.75354
	glucose-6-phosphatase, catalytic (glycogen storage disease type I, von Gierke disease)	G6PC	NM_000151	2.49112
	acid phosphatase 2, lysosomal	ACP2	NM_001610	2.10452
	protein phosphatase 2 (formerly 2A), regulatory subunit B (PR 52), alpha isoform	PPP2R2A	NM_002717	2.46311
	6-phosphofructo-2-kinase/fructose-2,6-biphosphatase 3	PFKFB3	NM_004566	1.71239
	protein tyrosine phosphatase, non-receptor type 18 (brain-derived)	PTPN18	NM_014369	1.30333
	protein tyrosine phosphatase, non-receptor type 11 (Noonan syndrome 1)	PTPN11	NM_002834	1.12682
	protein tyrosine phosphatase, receptor type, f polypeptide (PTPRF), interacting protein (liprin), alpha 1	PPFIA1	NM_003626	1.98553
	protein phosphatase 1, regulatory (inhibitor) subunit 14B	PPP1R14B	XM_370630	1.64983
	protein tyrosine phosphatase, receptor type, A	PTPRA	NM_080841	1.92496
	protein phosphatase 3 (formerly 2B), regulatory subunit B, 19kDa, alpha isoform (calcineurin B, type I)	PPP3R1	NM_000945	1.85978
	protein phosphatase 2 (formerly 2A), regulatory subunit B'', alpha	PPP2R3A	NM_002718	1.88401
	hypothetical protein MGC27069	FLJ25449	NM_144714	2.19054
	hypothetical protein FLJ22405	FLJ22405	NM_022485	2.00988
	inositol polyphosphate-5-phosphatase, 72 kDa	INPP5E	NM_019892	1.79244
	SEC16 homolog A (S. cerevisiae)	KIAA0310	NM_014866	1.39776
	dual specificity phosphatase 14	DUSP14	NM_007026	1.2717
	slingshot homolog 1 (Drosophila)	SSH1	NM_018984	1.4445
	dual specificity phosphatase 3 (vaccinia virus phosphatase VH1-related)	DUSP3	NM_004090	1.33637
	integrin-linked kinase-associated serine/threonine phosphatase 2C	ILKAP	NM_030768	1.50121
	protein tyrosine phosphatase, non-receptor type 6	PTPN6	NM_080548	1.78309
	SET translocation (myeloid leukemia-associated)	SET	NM_003011	1.85795
	nudix (nucleoside diphosphate linked moiety X)-type motif 3	NUDT3	NM_006703	1.45477
	5'-nucleotidase, cytosolic IA	NT5C1A	NM_032526	1.41657
	dual specificity phosphatase 19	DUSP19	NM_080876	1.57996
	cartilage intermediate layer protein, nucleotide pyrophosphohydrolase	CILP	NM_003613	1.16358
	lysophosphatidic acid phosphatase	ACP6	NM_016361	0.770004
	glucose-6-phosphatase, catalytic, 2	G6PC2	NM_001081686	0.879595
	6-phosphofructo-2-kinase/fructose-2,6-biphosphatase 2	PFKFB2	NM_001018053	0.880496
	6-phosphofructo-2-kinase/fructose-2,6-biphosphatase 4	PFKFB4	NM_004567	1.15491
	5', 3'-nucleotidase, cytosolic	NT5C	NM_014595	1.04057
	protein phosphatase 2C, magnesium-dependent, catalytic subunit	PPM2C	NM_018444	0.947193
	protein phosphatase 2 (formerly 2A), regulatory subunit A (PR 65), alpha isoform	PPP2R1A	NM_014225	1.02751
	protein tyrosine phosphatase, non-receptor type 23	PTPN23	NM_015466	1.01614
	cyclin-dependent kinase inhibitor 3 (CDK2-associated dual specificity phosphatase)	CDKN3	NM_005192	0.795962
	phosphatidic acid phosphatase type 2B	PPAP2B	NM_003713	0.743128
	inositol(myo)-1(or 4)-monophosphatase 2	IMPA2	NM_014214	1.13524
	protein tyrosine phosphatase, non-receptor type 14	PTPN14	NM_005401	1.11647
	protein phosphatase 2 (formerly 2A), regulatory subunit B (PR 52), beta isoform	PPP2R2B	NM_181676	1.44959
	protein phosphatase 1, regulatory subunit 7	PPP1R7	NM_002712	1.59471
	slingshot homolog 2 (Drosophila)	SSH2	NM_033389	1.64632
	KIAA0377 gene product	KIAA0377	NM_014659	1.63942
	lymphocyte-specific protein tyrosine kinase	LCK	NM_001042771	1.48232
	tensin-like SH2 domain containing 1	TENS1	NM_022748	1.32303
	paraoxonase 2	PON2	NM_001018161	1.20802
	protein phosphatase 6, catalytic subunit	PPP6C	NM_002721	1.15948
	protein phosphatase 5, catalytic subunit	PPP5C	NM_006247	1.01442
	transmembrane phosphoinositide 3-phosphatase and tensin homolog 2	TPTE2	NM_130785	1.13294
	phosphatidic acid phosphatase type 2C	PPAP2C	NM_003712	1.45726
	protein phosphatase 1, regulatory (inhibitor) subunit 1C	PPP1R1C	NM_001080545	1.73191
	protein tyrosine phosphatase type IVA, member 3	PTP4A3	NM_007079	1.5272
	protein phosphatase 1, regulatory (inhibitor) subunit 2	PPP1R2	NM_006241	1.36496
	WW domain binding protein 11	WBP11	NM_016312	1.80948
	protein phosphatase 1, regulatory (inhibitor) subunit 1A	PPP1R1A	NM_006741	1.67892
	sphingosine-1-phosphate phosphotase 2	SGPP2	NM_152386	1.15092
	protein tyrosine phosphatase-like (proline instead of catalytic arginine), member b	PTPLB	NM_198402	1.09448
	alkaline phosphatase, intestinal	ALPI	NM_001631	1.33702
	3'(2'), 5'-bisphosphate nucleotidase 1	BPNT1	NM_006085	1.22886
	acid phosphatase 5, tartrate resistant	ACP5	NM_001611	1.43001
	inositol polyphosphate-5-phosphatase, 40kDa	INPP5A	NM_005539	1.71443
	protein phosphatase 1E (PP2C domain containing)	PPM1E	NM_014906	1.85548
	fructose-1,6-bisphosphatase 1	FBP1	NM_000507	1.41832
	protein phosphatase 1F (PP2C domain containing)	PPM1F	NM_014634	1.7043
	protein phosphatase 2 (formerly 2A), regulatory subunit A (PR 65), beta isoform	PPP2R1B	NM_181699	1.54721
	fructose-1,6-bisphosphatase 2	FBP2	NM_003837	1.34025
	dual specificity phosphatase 7	DUSP7	NM_001947	0.786521
	protein tyrosine phosphatase, receptor type, f polypeptide (PTPRF), interacting protein (liprin), alpha 4	PPFIA4	NM_015053	1.22981
	immunoglobulin (CD79A) binding protein 1	IGBP1	NM_001551	1.26263
	dual specificity phosphatase 13	DUSP13	NM_016364	1.07144
	SET binding factor 1	SBF1	NM_002972	1.39376
	protein phosphatase 1, regulatory (inhibitor) subunit 8	PPP1R8	NM_014110	1.31719
	5'-nucleotidase, cytosolic IB	NT5C1B	NM_033253	1.28697
	protein phosphatase 1, regulatory (inhibitor) subunit 12A	PPP1R12A	NM_002480	1.44491
	phosphatidic acid phosphatase type 2 domain containing 3	C9ORF67	NM_032728	1.18101
	nudix (nucleoside diphosphate linked moiety X)-type motif 12	NUDT12	NM_031438	1.07538
	cell division cycle 25B	CDC25B	NM_004358	1.17463
	nudix (nucleoside diphosphate linked moiety X)-type motif 4	NUDT4	NM_019094	0.868176
	protein tyrosine phosphatase, non-receptor type 1	PTPN1	NM_002827	0.882152
	dual specificity phosphatase 15	DUSP15	NM_177991	1.0877
	protein phosphatase 1, regulatory (inhibitor) subunit 13B	PPP1R13B	NM_015316	1.04673
	hypothetical protein DKFZp761G058	DKFZP761G058	NM_152542	1.01513
	myotubularin related protein 7	MTMR7	NM_004686	1.02861
	CTD (carboxy-terminal domain, RNA polymerase II, polypeptide A) small phosphatase 2	CTDSP2	NM_005730	1.40964
	thiamine triphosphatase	THTPA	NM_024328	1.0794
	dual specificity phosphatase 22	DUSP22	NM_020185	0.875172
	protein tyrosine phosphatase, receptor type, R	PTPRR	NM_002849	0.854763
	protein phosphatase 2, regulatory subunit B (B56), delta isoform	PPP2R5D	NM_006245	1.07261
	acid phosphatase, prostate	ACPP	NM_001099	1.14068
	slingshot homolog 3 (Drosophila)	SSH3	NM_017857	1.0757
	plasticity related gene 1	LPPR4	NM_014839	1.10791
	protein tyrosine phosphatase, non-receptor type 22 (lymphoid)	PTPN22	NM_012411	1.39071
	protein tyrosine phosphatase, non-receptor type 4 (megakaryocyte)	PTPN4	NM_002830	1.20631
	PTPRF interacting protein, binding protein 2 (liprin beta 2)	PPFIBP2	NM_003621	1.05566
	protein phosphatase 1, regulatory (inhibitor) subunit 12B	PPP1R12B	NM_032103	1.02037
	protein phosphatase 3 (formerly 2B), regulatory subunit B, 19kDa, beta isoform (calcineurin B, type II)	PPP3R2	NM_147180	1.13865
	CDC14 cell division cycle 14 homolog B (S. cerevisiae)	CDC14B	NM_001077181	1.2846
	nudix (nucleoside diphosphate linked moiety X)-type motif 5	NUDT5	NM_014142	1.13839
	protein tyrosine phosphatase, receptor type, f polypeptide (PTPRF), interacting protein (liprin), alpha 3	PPFIA3	NM_003660	1.02718
	protein tyrosine phosphatase, receptor type, G	PTPRG	NM_002841	1.28049
	dual specificity phosphatase 18	DUSP18	NM_152511	0.980309
	5'-nucleotidase, ecto (CD73)	NT5E	NM_002526	0.980277
	protein phosphatase 1 (formerly 2C)-like	PPM1L	NM_139245	1.02443
	myotubularin related protein 6	MTMR6	NM_004685	1.21678
	protein phosphatase 1G (formerly 2C), magnesium-dependent, gamma isoform	PPM1G	NM_002707	1.20276
	alkaline phosphatase, placental (Regan isozyme)	ALPP	NM_001632	1.17517
	protein phosphatase 1, regulatory (inhibitor) subunit 16B	PPP1R16B	NM_015568	0.887871
	multiple inositol polyphosphate histidine phosphatase, 1	MINPP1	NM_004897	1.32067
	protein tyrosine phosphatase, non-receptor type 9	PTPN9	NM_002833	0.72396
	protein tyrosine phosphatase, non-receptor type 12	PTPN12	NM_002835	1.10283
	protein tyrosine phosphatase, receptor type, U	PTPRU	NM_133178	0.953846
	dual specificity phosphatase 2	DUSP2	NM_004418	0.860155
	protein phosphatase 1, regulatory subunit 3D	PPP1R3D	NM_006242	1.62302
	protein tyrosine phosphatase type IVA, member 2	PTP4A2	NM_080392	1.06696
	phosphoglycerate mutase family 4	PGAM4	NM_001029891	1.11315
	ectonucleotide pyrophosphatase/phosphodiesterase 7	ENPP7	NM_178543	0.747938
	serine/threonine/tyrosine interacting protein	STYX	NM_145251	1.62819
	paraoxonase 1	PON1	NM_000446	1.54535
	hypothetical protein MGC10067	MGC10067	NM_145049	1.2512
	protein phosphatase 2, regulatory subunit B, delta isoform	PPP2R2D	NM_001003656	1.38708
	discs, large homolog 7 (Drosophila)	DLG7	NM_014750	1.72207
	protein tyrosine phosphatase, non-receptor type 20A	PTPN20A	NM_001042397	1.66273
	synaptojanin 1	SYNJ1	NM_003895	2.18703
	protein phosphatase 1, catalytic subunit, beta isoform	PPP1CB	NM_002709	1.48693
	dual specificity phosphatase 8	DUSP8	NM_004420	1.44917
	inositol(myo)-1(or 4)-monophosphatase 1	IMPA1	NM_005536	1.2246
	protein phosphatase 1D magnesium-dependent, delta isoform	PPM1D	NM_003620	0.745356
	protein tyrosine phosphatase, receptor type, C	PTPRC	NM_080923	1.22703
	phosphatidic acid phosphatase type 2 domain containing 2	PPAPDC2	NM_203453	1.06645
	dual specificity phosphatase 9	DUSP9	NM_001395	1.3888
	phosphatidic acid phosphatase type 2A	PPAP2A	NM_003711	1.71281
	pyruvate dehydrogenase phosphatase isoenzyme 2	PDP2	NM_020786	1.21089
	inositol polyphosphate-4-phosphatase, type II, 105kDa	INPP4B	NM_001101669	1.80471
	myotubularin related protein 3	MTMR3	NM_153051	1.10435
	acid phosphatase 1, soluble	ACP1	NM_001040649	1.21784
	translocase of inner mitochondrial membrane 50 homolog (yeast)	TIMM50	NM_001001563	1.44864
	eyes absent homolog 1 (Drosophila)	EYA1	NM_172059	1.3783
	5'-nucleotidase, cytosolic II	NT5C2	NM_012229	1.53358
	myotubularin related protein 1	MTMR1	NM_003828	1.47339
	protein phosphatase 2a, catalytic subunit, zeta isoform	PPP2CZ	NM_005167	2.26101
	protein phosphatase 2, regulatory subunit B (B56), epsilon isoform	PPP2R5E	NM_006246	2.26668
	protein phosphatase 2 (formerly 2A), catalytic subunit, beta isoform	PPP2CB	NM_004156	1.66389
	oculocerebrorenal syndrome of Lowe	OCRL	NM_000276	2.40104
	myotubularin related protein 2	MTMR2	NM_016156	2.08704
	protein phosphatase, EF hand calcium-binding domain 1	PPEF1	NM_152226	2.06133
	dual specificity phosphatase 1	DUSP1	NM_004417	1.66
	acid phosphatase, testicular	ACPT	NM_033068	1.03803
	protein tyrosine phosphatase, receptor-type, Z polypeptide 1	PTPRZ1	NM_002851	1.54796
	protein tyrosine phosphatase-like (proline instead of catalytic arginine), member a	PTPLA	NM_014241	1.24066
	protein phosphatase 2, regulatory subunit B (B56), alpha isoform	PPP2R5A	NM_006243	1.91698
	protein tyrosine phosphatase, mitochondrial 1	PTPMT1	NM_175732	2.172
	dual specificity phosphatase 12	DUSP12	NM_007240	2.50349
	protein phosphatase 3 (formerly 2B), catalytic subunit, gamma isoform (calcineurin A gamma)	PPP3CC	NM_005605	1.55592
	inositol polyphosphate phosphatase-like 1	INPPL1	NM_001567	1.94583
	protein phosphatase 2 (formerly 2A), catalytic subunit, alpha isoform	PPP2CA	NM_002715	1.74911
	T-cell activation protein phosphatase 2C	TA-PP2C	NM_139283	1.13925
	protein tyrosine phosphatase, receptor type, B	PTPRB	NM_002837	1.49235
	protein phosphatase 1, regulatory (inhibitor) subunit 15B	PPP1R15B	NM_032833	1.9562
	inositol polyphosphate-5-phosphatase, 75kDa	INPP5B	NM_005540	1.47503
	protein tyrosine phosphatase type IVA, member 1	PTP4A1	NM_003463	2.15369
	paladin	PALD	NM_014431	2.13176
	phosphoglycerate mutase 1 (brain)	PGAM1	NM_002629	2.07621
	nudix (nucleoside diphosphate linked moiety X)-type motif 9	NUDT9	NM_024047	1.92873
	synaptojanin 2	SYNJ2	NM_003898	2.10426
	protein tyrosine phosphatase, receptor type, M	PTPRM	NM_002845	2.24512
	protein phosphatase 3 (formerly 2B), catalytic subunit, beta isoform (calcineurin A beta)	PPP3CB	NM_021132	1.41408
	myotubularin related protein 8	MTMR8	NM_017677	1.43721
	protein tyrosine phosphatase, receptor type, N	PTPRN	NM_002846	1.6636
	protein tyrosine phosphatase, receptor type, E	PTPRE	NM_006504	2.2825
	dual specificity phosphatase 16	DUSP16	NM_030640	2.00782
	protein tyrosine phosphatase, receptor type, S	PTPRS	NM_130853	2.64827
	phosphoserine phosphatase-like	PSPHL	XM_926720	2.42673
	dual specificity phosphatase 6	DUSP6	NM_001946	2.11695
	SAC1 suppressor of actin mutations 1-like (yeast)	SACM1L	NM_014016	2.13524
	inositol polyphosphate-5-phosphatase, 145kDa	INPP5D	NM_005541	1.69636
	phosphatase and tensin homolog (mutated in multiple advanced cancers 1)	PTEN	NM_000314	1.27282
	protein tyrosine phosphatase, receptor type, K	PTPRK	NM_002844	1.16663
	phosphatidic acid phosphatase type 2 domain containing 1	PPAPDC1	NM_001030059	1.26126
	nudix (nucleoside diphosphate linked moiety X)-type motif 2	NUDT2	NM_001161	1.43164
	inositol polyphosphate-5-phosphatase K	SKIP	NM_016532	1.28953
	protein phosphatase 2, regulatory subunit B (B56), beta isoform	PPP2R5B	NM_006244	1.4621
	RNA guanylyltransferase and 5'-phosphatase	RNGTT	NM_003800	2.16973
	protein phosphatase 1, catalytic subunit, alpha isoform	PPP1CA	NM_206873	1.6732
	2,3-bisphosphoglycerate mutase	BPGM	NM_001724	2.01467
	protein tyrosine phosphatase, receptor type, f polypeptide (PTPRF), interacting protein (liprin), alpha 2	PPFIA2	NM_003625	1.57801
	protein phosphatase 4, regulatory subunit 1	PPP4R1	NM_005134	1.01965
	dual specificity phosphatase 23	DUSP23	NM_017823	1.21257
	myotubularin related protein 9	MTMR9	NM_015458	1.37547
	protein phosphatase 2 (formerly 2A), regulatory subunit B (PR 52), gamma isoform	PPP2R2C	NM_181876	1.33516
	protein tyrosine phosphatase, receptor type, N polypeptide 2	PTPRN2	NM_002847	1.55285
	protein phosphatase 1H (PP2C domain containing)	PPM1H	NM_020700	1.75787
	protein tyrosine phosphatase, receptor type, F	PTPRF	NM_130440	2.07023
	protein tyrosine phosphatase, non-receptor type 7	PTPN7	NM_002832	1.69869
	protein tyrosine phosphatase, non-receptor type 3	PTPN3	NM_002829	1.43264
	protein phosphatase, EF hand calcium-binding domain 2	PPEF2	NM_006239	1.43534
	nudix (nucleoside diphosphate linked moiety X)-type motif 11	NUDT11	NM_018159	1.43301
	inositol polyphosphate-1-phosphatase	INPP1	NM_002194	0.897346
	eyes absent homolog 3 (Drosophila)	EYA3	NM_001990	1.29744
	CDC14 cell division cycle 14 homolog A (S. cerevisiae)	CDC14A	NM_033312	1.3466
	protein tyrosine phosphatase, non-receptor type substrate 1	PTPNS1	NM_080792	1.70007
	phospholysine phosphohistidine inorganic pyrophosphate phosphatase	LHPP	NM_022126	1.74696
	protein phosphatase 1, regulatory (inhibitor) subunit 12C	PPP1R12C	NM_017607	1.8758
	transmembrane phosphatase with tensin homology	TPTE	NM_199260	1.93132
Protease Targets
	matrix metalloproteinase 12 (macrophage elastase)	MMP12	NM_002426	0.955463
	protease, serine, 25	PRSS25	NM_145074	0.94686
	ADAMTS-like 1	ADAMTSL1	NM_052866	0.836749
	proteasome (prosome, macropain) subunit, beta type, 4	PSMB4	NM_002796	0.961772
	Indian hedgehog homolog (Drosophila)	IHH	NM_002181	0.870089
	granzyme A (granzyme 1, cytotoxic T-lymphocyte-associated serine esterase 3)	GZMA	NM_006144	0.860743
	angiotensin I converting enzyme (peptidyl-dipeptidase A) 1	ACE	NM_000789	0.98958
	procollagen (type III) N-endopeptidase	PCOLN3	NM_001083314	0.693925
	calpain 2, (m/II) large subunit	CAPN2	NM_001748	1.00013
	poly (ADP-ribose) polymerase family, member 11	PARP11	NM_020367	0.67472
	protease, serine, 23	PRSS23	NM_007173	1.40922
	dipeptidylpeptidase 4 (CD26, adenosine deaminase complexing protein 2)	DPP4	NM_001935	1.49106
	carboxypeptidase X (M14 family)	CPXM	NM_019609	1.37393
	transferrin receptor 2	TFR2	NM_003227	1.85916
	dipeptidase 1 (renal)	DPEP1	NM_004413	1.52405
	pitrilysin metalloproteinase 1	PITRM1	NM_014889	0.90949
	cathepsin G	CTSG	NM_001911	1.50442
	a disintegrin and metalloproteinase domain 7	ADAM7	NM_003817	1.46941
	testis serine protease 2	TESSP2	NM_182702	1.12253
	membrane metallo-endopeptidase	MME	NM_007287	0.484139
	proprotein convertase subtilisin/kexin type 4	PCSK4	NM_017573	0.890434
	cathepsin B	CTSB	NM_001908	1.46802
	marapsin 2	MPN2	NM_183062	1.00626
	proteasome (prosome, macropain) subunit, beta type, 2	PSMB2	NM_002794	1.57032
	prostate-specific membrane antigen-like protein	PSMAL/GCP III	NM_153696	1.65905
	dipeptidylpeptidase 6	DPP6	NM_001936	0.895702
	phosphate regulating endopeptidase homolog, X-linked (hypophosphatemia, vitamin D resistant rickets)	PHEX	NM_000444	1.59592
	beta-site APP-cleaving enzyme 1	BACE1	NM_138973	1.33927
	calpain, small subunit 1	CAPNS1	NM_001003962	0.784121
	a disintegrin and metalloproteinase domain 32	ADAM32	NM_145004	0.685503
	epidermis-specific serine protease-like protein	ESSPL	NM_183375	1.06861
	matrix metalloproteinase 14 (membrane-inserted)	MMP14	NM_004995	1.6318
	macrophage stimulating 1 (hepatocyte growth factor-like)	MST1	NM_020998	1.34604
	caspase 4, apoptosis-related cysteine protease	CASP4	NM_001225	1.80671
	ubiquitin specific protease 8	USP8	NM_005154	1.55597
	ADAM-like, decysin 1	ADAMDEC1	NM_014479	2.09956
	kallikrein 12	KLK12	NM_145895	1.6799
	cathepsin H	CTSH	NM_148979	1.38105
	zinc and ring finger 4	ZNRF4	NM_181710	1.48587
	hypothetical protein LOC63929	LOC63929	NM_022098	0.712172
	granzyme B (granzyme 2, cytotoxic T-lymphocyte-associated serine esterase 1)	GZMB	NM_004131	1.54177
	SEC11-like 1 (S. cerevisiae)	SEC11L1	NM_014300	1.92503
	desert hedgehog homolog (Drosophila)	DHH	NM_021044	1.83743
	carboxypeptidase E	CPE	NM_001873	1.84611
	apoptotic protease activating factor	APAF1	NM_181869	1.55394
	protease, serine, 36	FLJ90661	NM_173502	1.80593
	hyaluronan binding protein 2	HABP2	NM_004132	1.90231
	ubiquitin specific protease 33	USP33	NM_015017	1.65059
	proteasome (prosome, macropain) 26S subunit, non-ATPase, 9	PSMD9	NM_002813	1.05106
	ubiquitin specific protease 52	USP52	NM_014871	0.679773
	napsin A aspartic peptidase	NAPSA	NM_004851	1.28382
	serine (or cysteine) proteinase inhibitor, clade F (alpha-2 antiplasmin, pigment epithelium derived factor), member 1	SERPINF1	NM_002615	1.70543
	proteasome (prosome, macropain) subunit, beta type, 3	PSMB3	NM_002795	1.54331
	a disintegrin and metalloproteinase domain 2 (fertilin beta)	ADAM2	NM_001464	1.77555
	proprotein convertase subtilisin/kexin type 5	PCSK5	NM_006200	1.15417
	carboxypeptidase N, polypeptide 1	CPN1	NM_001308	1.41231
	transmembrane protease, serine 3	TMPRSS3	NM_032405	1.39213
	a disintegrin-like and metalloprotease (reprolysin type) with thrombospondin type 1 motif, 20	ADAMTS20	NM_025003	1.78592
	a disintegrin and metalloproteinase domain 17 (tumor necrosis factor, alpha, converting enzyme)	ADAM17	NM_003183	1.27624
	dipeptidylpeptidase 10	DPP10	NM_001004360	1.0184
	ubiquitin specific protease 29	USP29	NM_020903	1.59413
	ubiquitin specific protease 7 (herpes virus-associated)	USP7	NM_003470	2.07606
	trypsin X3	TRY1	NM_001001317	1.51124
	complement component (3b/4b) receptor 1, including Knops blood group system	CR1	NM_000573	2.11147
	thimet oligopeptidase 1	THOP1	NM_003249	1.82014
	kallikrein 2, prostatic	KLK2	NM_005551	1.21829
	caspase 8, apoptosis-related cysteine protease	CASP8	NM_033358	2.16249
	carboxypeptidase A1 (pancreatic)	CPA1	NM_001868	1.44888
	ICEBERG caspase-1 inhibitor	ICEBERG	NM_021571	1.41212
	BRCA1 associated protein-1 (ubiquitin carboxy-terminal hydrolase)	BAP1	NM_004656	0.824347
	a disintegrin and metalloproteinase domain 22	ADAM22	NM_021721	1.52167
	proteasome (prosome, macropain) subunit, alpha type, 3	PSMA3	NM_002788	1.4634
	proprotein convertase subtilisin/kexin type 7	PCSK7	NM_004716	1.39734
	SUMO1/sentrin/SMT3 specific protease 3	SENP3	NM_015670	1.73349
	a disintegrin-like and metalloprotease (reprolysin type) with thrombospondin type 1 motif, 17	ADAMTS17	NM_139057	1.63269
	beta-site APP-cleaving enzyme 2	BACE2	NM_138992	1.7885
	lon peptidase 2, peroxisomal	LONP	NM_031490	1.15973
	ring finger protein 167	RNF167	NM_015528	1.08968
	proteasome (prosome, macropain) subunit, alpha type, 5	PSMA5	NM_002790	0.915551
	matrix metalloproteinase 17 (membrane-inserted)	MMP17	NM_016155	1.31567
	protease, serine, 11 (IGF binding)	PRSS11	NM_002775	0.742293
	ATG4 autophagy related 4 homolog A (S. cerevisiae)	APG4A	NM_178270	0.980275
	SEC11-like 3 (S. cerevisiae)	SEC11L3	NM_033280	0.533676
	ubiquitin specific protease 6 (Tre-2 oncogene)	USP6	NM_004505	0.925932
	a disintegrin and metalloproteinase domain 10	ADAM10	NM_001110	0.9709
	a disintegrin and metalloproteinase domain 33	ADAM33	NM_025220	1.00091
	matrix metalloproteinase 8 (neutrophil collagenase)	MMP8	NM_002424	1.22236
	a disintegrin-like and metalloprotease (reprolysin type) with thrombospondin type 1 motif, 3	ADAMTS3	NM_014243	1.08639
	SUMO1/sentrin specific protease 6	SENP6	NM_001100409	1.32763
	tubulointerstitial nephritis antigen	TINAG	NM_014464	0.960728
	ATG4 autophagy related 4 homolog C (S. cerevisiae)	ATG4C	NM_032852	1.15536
	peptidase (mitochondrial processing) beta	PMPCB	NM_004279	1.00911
	calpain 9 (nCL-4)	CAPN9	NM_006615	1.12045
	carboxypeptidase B2 (plasma, carboxypeptidase U)	CPB2	NM_016413	1.20367
	mannan-binding lectin serine peptidase 2	MASP2	NM_139208	1.33313
	a disintegrin-like and metalloprotease (reprolysin type) with thrombospondin type 1 motif, 13	ADAMTS13	NM_139026	1.55118
	small optic lobes homolog (Drosophila)	SOLH	NM_005632	1.08515
	intramembrane protease 5	IMP5	NM_175882	1.15048
	proteasome (prosome, macropain) subunit, beta type, 1	PSMB1	NM_002793	1.1511
	sonic hedgehog homolog (Drosophila)	SHH	NM_000193	0.832096
	corin, serine protease	CORIN	NM_006587	1.43215
	cathepsin C	CTSC	NM_001814	2.19124
	kallikrein 5	KLK5	NM_001077492	1.68407
	D component of complement (adipsin)	DF	NM_001928	1.71022
	methionine aminopeptidase 1D	MAP1D	NM_199227	2.084
	protease, serine, 7 (enterokinase)	PRSS7	NM_002772	1.70464
	matrix metallopeptidase 25	MMP25	NM_022468	2.20975
	ATG4 autophagy related 4 homolog D (S. cerevisiae)	ATG4D	NM_032885	2.00966
	elastase 2, neutrophil	ELA2	NM_001972	1.33271
	SUMO1/sentrin specific protease 5	SENP5	NM_152699	0.833847
	calpain 3, (p94)	CAPN3	NM_173089	1.55983
	coronin 7	CORO7	NM_024535	1.43255
	SUMO1/sentrin specific protease 1	SENP1	NM_014554	0.980674
	dipeptidase 2	DPEP2	NM_022355	1.34301
	ring finger protein 149	RNF149	NM_173647	1.809
	caspase 9, apoptosis-related cysteine protease	CASP9	NM_032996	1.96266
	YME1-like 1 (S. cerevisiae)	YME1L1	NM_014263	1.679
	a disintegrin-like and metalloprotease (reprolysin type) with thrombospondin type 1 motif, 8	ADAMTS8	NM_007037	1.67148
	carboxypeptidase, vitellogenic-like	CPVL	NM_031311	2.13397
	bleomycin hydrolase	BLMH	NM_000386	1.55748
	cylindromatosis (turban tumor syndrome)	CYLD	NM_001042355	1.43878
	matrix metalloproteinase 28	MMP28	NM_001032278	1.76098
	methionyl aminopeptidase 1	METAP1	NM_015143	1.51065
	protease, serine, 8 (prostasin)	PRSS8	NM_002773	1.86926
	proprotein convertase subtilisin/kexin type 9	PCSK9	NM_174936	1.33344
	ADAM metallopeptidase domain 23	ADAM23	NM_003812	1.7698
	a disintegrin and metalloproteinase domain 18	ADAM18	NM_014237	1.17342
	SUMO/sentrin specific protease family member 8	SENP8	NM_145204	1.80856
	caspase 7, apoptosis-related cysteine protease	CASP7	NM_033340	1.70134
	furin (paired basic amino acid cleaving enzyme)	FURIN	NM_002569	0.979788
	ClpP caseinolytic protease, ATP-dependent, proteolytic subunit homolog (E. coli)	CLPP	NM_006012	1.13477
	protease, serine, 12 (neurotrypsin, motopsin)	PRSS12	NM_003619	2.18065
	kallikrein 14	KLK14	NM_022046	2.13832
	a disintegrin and metalloproteinase domain 21	ADAM21	NM_003813	2.18419
	elastase 3A, pancreatic (protease E)	ELA3A	NM_005747	2.51681
	ubiquitin specific protease 45	USP45	NM_001080481	1.61408
	suppressor of Ty 16 homolog (S. cerevisiae)	SUPT16H	NM_007192	2.09488
	methionyl aminopeptidase 2	METAP2	NM_006838	1.89874
	serine (or cysteine) proteinase inhibitor, clade B (ovalbumin), member 12	SERPINB12	NM_080474	1.77139
	retinol binding protein 3, interstitial	RBP3	NM_002900	1.01514
	ubiquitin specific protease 13 (isopeptidase T-3)	USP13	NM_003940	1.68494
	ubiquitin specific protease 26	USP26	NM_031907	1.71286
	aminopeptidase puromycin sensitive	NPEPPS	NM_006310	1.53891
	reelin	RELN	NM_005045	2.38849
	acrosin	ACR	NM_001097	1.82283
	caspase 1, apoptosis-related cysteine protease (interleukin 1, beta, convertase)	CASP1	NM_033295	1.77062
	matrix metalloproteinase 2 (gelatinase A, 72kDa gelatinase, 72kDa type IV collagenase)	MMP2	NM_004530	1.64562
	proteinase 3 (serine proteinase, neutrophil, Wegener granulomatosis autoantigen)	PRTN3	NM_002777	1.61027
	caspase 14, apoptosis-related cysteine protease	CASP14	NM_012114	1.89736
	kallikrein 15	KLK15	NM_138564	1.38231
	ring finger protein 128	RNF128	NM_024539	1.87655
	a disintegrin-like and metalloprotease (reprolysin type) with thrombospondin type 1 motif, 14	ADAMTS14	NM_080722	1.66601
	protein phosphatase 2, regulatory subunit B (B56), gamma isoform	PPP2R5C	NM_178588	1.63547
	kallikrein 8 (neuropsin/ovasin)	KLK8	NM_144507	1.58625
	a disintegrin and metalloproteinase domain 28	ADAM28	NM_021777	1.80025
	ubiquitin specific protease 47	USP47	NM_017944	1.33297
	proteasome (prosome, macropain) subunit, alpha type, 4	PSMA4	NM_001102668	1.21296
	ubiquitin specific protease 4 (proto-oncogene)	USP4	NM_003363	2.07679
	ubiquitin specific peptidase 10	USP10	NM_005153	1.61306
	N-acetylated alpha-linked acidic dipeptidase-like 2	NAALADL2	NM_207015	1.05093
	a disintegrin and metalloproteinase domain 30	ADAM30	NM_021794	1.29588
	proprotein convertase subtilisin/kexin type 1	PCSK1	NM_000439	1.43267
	ubiquitin specific protease 24	USP24	NM_015306	1.86097
	tryptase gamma 1	TPSG1	NM_012467	1.42963
	carboxypeptidase Z	CPZ	NM_003652	1.5224
	angiotensin I converting enzyme (peptidyl-dipeptidase A) 2	ACE2	NM_021804	2.0945
	CNDP dipeptidase 2 (metallopeptidase M20 family)	CNDP2	NM_018235	1.64248
	ubiquitin specific protease 32	USP32	NM_032582	2.01549
	calpain 10	CAPN10	NM_021251	1.11521
	ubiquitin specific protease 34	USP34	NM_014709	0.827963
	signal peptide peptidase 3	SPPL3	NM_139015	1.1497
	ring finger protein 148	RNF148	NM_198085	1.12907
	protease, serine, 15	PRSS15	NM_004793	1.19297
	ubiquitin specific protease 36	USP36	NM_025090	1.50806
	kallikrein 11	KLK11	NM_006853	1.48646
	pappalysin 2	PAPPA2	NM_021936	1.93418
	ovochymase 1	OVCH1	NM_183378	1.75063
	signal peptidase complex subunit 3 homolog (S. cerevisiae)	SPCS3	NM_021928	1.56043
	CASP8 and FADD-like apoptosis regulator	CFLAR	NM_003879	0.761838
	protease, serine, 1 (trypsin 1)	PRSS1	NM_002769	0.916605
	O-sialoglycoprotein endopeptidase-like 1	OSGEPL1	NM_022353	1.03406
	azurocidin 1 (cationic antimicrobial protein 37)	AZU1	NM_001700	2.03159
	matrix metalloproteinase 3 (stromelysin 1, progelatinase)	MMP3	NM_002422	1.45798
	pepsinogen 5, group I (pepsinogen A)	PGA5	NM_014224	1.66848
	meprin A, alpha (PABA peptide hydrolase)	MEP1A	NM_005588	2.08421
	kallikrein-related peptidase 7	KLK7	NM_005046	2.32604
	ubiquitin specific peptidase 21	USP21	NM_012475	1.55279
	tolloid-like 2	TLL2	NM_012465	1.43437
	zinc metalloproteinase (STE24 homolog, yeast)	ZMPSTE24	NM_005857	1.55134
	complement component 1, s subcomponent	C1S	NM_001734	1.2295
	laeverin	FLJ90650	NM_173800	1.59156
	alanyl (membrane) aminopeptidase (aminopeptidase N, aminopeptidase M, microsomal aminopeptidase, CD13, p150)	ANPEP	NM_001150	1.29119
	integrin, alpha 2b (platelet glycoprotein IIb of IIb/IIIa complex, antigen CD41)	ITGA2B	NM_000419	1.60279
	Kell blood group	KEL	NM_000420	1.47826
	plasminogen-like B2	PLGL	NM_002665	1.59991
	ubiquinol-cytochrome c reductase core protein II	UQCRC2	NM_003366	2.05316
	cathepsin W (lymphopain)	CTSW	NM_001335	1.69566
	chromosome 2 open reading frame 7	C2ORF7	NM_032319	1.30082
	protease, serine, 35	C6ORF158	NM_153362	1.12359
	gamma-glutamyltransferase-like activity 1	GGTLA1	NM_001099782	1.21944
	serine (or cysteine) proteinase inhibitor, clade D (heparin cofactor), member 1	SERPIND1	NM_000185	1.63552
	pancreasin	MPN	NM_031948	2.22392
	tolloid-like 1	TLL1	NM_012464	2.36453
	a disintegrin-like and metalloprotease (reprolysin type) with thrombospondin type 1 motif, 4	ADAMTS4	NM_005099	1.92307
	meprin A, beta	MEP1B	NM_005925	2.43109
	a disintegrin and metalloproteinase domain 9 (meltrin gamma)	ADAM9	NM_001005845	3.2253
	elastase 1, pancreatic	ELA1	NM_001971	2.53639
	a disintegrin-like and metalloprotease (reprolysin type) with thrombospondin type 1 motif, 9	ADAMTS9	NM_182920	1.38819
	membrane-bound transcription factor protease, site 1	MBTPS1	NM_003791	1.38068
	hypothetical protein FLJ32569	FLJ32569	NM_152491	1.08839
	ubiquitin specific protease 12	USP12	NM_182488	1.49747
	proteasome (prosome, macropain) subunit, beta type, 9 (large multifunctional protease 2)	PSMB9	NM_148954	1.5576
	insulin-degrading enzyme	IDE	NM_004969	1.88825
	a disintegrin-like and metalloprotease (reprolysin type) with thrombospondin type 1 motif, 16	ADAMTS16	NM_139056	1.37788
	dipeptidylpeptidase 8	DPP8	NM_017743	2.18696
	extra spindle poles like 1 (S. cerevisiae)	ESPL1	NM_012291	2.31919
	ubiquitin fusion degradation 1-like	UFD1L	NM_001035247	1.89516
	matrix metalloproteinase 19	MMP19	NM_002429	1.25655
	ubiquitin specific protease 20	USP20	NM_001110303	0.998905
	a disintegrin-like and metalloprotease (reprolysin type) with thrombospondin type 1 motif, 12	ADAMTS12	NM_030955	1.53338
	haptoglobin-related protein	HPR	NM_020995	1.0284
	ClpX caseinolytic protease X homolog (E. coli)	CLPX	NM_006660	1.08294
	N-acetylated alpha-linked acidic dipeptidase-like 1	NAALADL1	NM_005468	1.2416
	TP53 regulating kinase	TP53RK	NM_033550	1.15844
	coagulation factor X	F10	NM_000504	2.15833
	proteasome (prosome, macropain) subunit, alpha type, 8	MGC26605	NM_001025097	1.82019
	cathepsin K (pycnodysostosis)	CTSK	NM_000396	1.12091
	rhomboid, veinlet-like 2 (Drosophila)	RHBDL2	NM_017821	0.863726
	ubiquitin carboxyl-terminal hydrolase L5	UCHL5	NM_015984	1.14346
	carboxypeptidase A5	CPA5	NM_080385	0.985099
	ring finger protein 133	RNF133	NM_139175	1.20961
	trypsin domain containing 1	TYSND1	NM_001040273	1.15258
	chymase 1, mast cell	CMA1	NM_001836	0.777223
	kallikrein 13	KLK13	NM_015596	1.27071
	peptidase D	PEPD	NM_000285	1.04496
	carnosine dipeptidase 1 (metallopeptidase M20 family)	CNDP1	NM_032649	1.35378
	X-prolyl aminopeptidase (aminopeptidase P) 2, membrane-bound	XPNPEP2	NM_003399	1.1539
	aspartic peptidase, retroviral-like 1	ASPRV1	NM_152792	0.938587
	coagulation factor IX (plasma thromboplastic component, Christmas disease, hemophilia B)	F9	NM_000133	1.0619
	transferrin receptor (p90, CD71)	TFRC	NM_003234	0.994116
	chymotrypsin C (caldecrin)	CTRC	NM_007272	0.855023
	gamma-glutamyltransferase-like 4	GGTL4	NM_199127	1.35655
	dipeptidase 3	DPEP3	NM_022357	1.41688
	calpain 11	CAPN11	NM_007058	1.56767
	renin	REN	NM_000537	1.9415
	ubiquitin specific protease 9, X-linked (fat facets-like, Drosophila)	USP9X	NM_001039591	2.10027
	plasminogen activator, urokinase	PLAU	NM_002658	1.93512
	proliferation-associated 2G4, 38kDa	PA2G4	NM_006191	1.49586
	proprotein convertase subtilisin/kexin type 6	PCSK6	NM_138322	1.23358
	carboxypeptidase A3 (mast cell)	CPA3	NM_001870	1.35207
	transmembrane protease, serine 11D	HAT	NM_004262	0.936622
	caspase 10, apoptosis-related cysteine protease	CASP10	NM_032974	1.33477
	spastic paraplegia 7, paraplegin (pure and complicated autosomal recessive)	SPG7	NM_003119	1.12782
	cathepsin O	CTSO	NM_001334	1.50403
	prolyl endopeptidase	PREP	NM_002726	1.55501
	coagulation factor II (thrombin)	F2	NM_000506	1.77566
	matrix metalloproteinase 16 (membrane-inserted)	MMP16	NM_022564	1.53812
	elastase 2A	ELA2A	NM_033440	1.35314
	coagulation factor XI	F11	NM_000128	0.771101
	cathepsin E	CTSE	NM_001910	1.0348
	a disintegrin-like and metalloprotease (reprolysin type) with thrombospondin type 1 motif, 7	ADAMTS7	NM_014272	0.913213
	matrix metalloproteinase 7 (matrilysin, uterine)	MMP7	NM_002423	1.19597
	endothelin converting enzyme 2	ECE2	NM_014693	1.04665
	ubiquitin specific protease 44	USP44	NM_001042403	1.20149
	granzyme K (serine protease, granzyme 3; tryptase II)	GZMK	NM_002104	1.3794
	testes-specific protease 50	TSP50	NM_013270	1.09641
	transmembrane protease, serine 4	TMPRSS4	NM_001083947	0.809912
	ubiquitin specific protease 1	USP1	NM_001017416	1.02981
	ubiquitin specific protease 14 (tRNA-guanine transglycosylase)	USP14	NM_001037334	1.21041
	ubiquitin specific protease 46	USP46	NM_022832	0.761091
	transmembrane protease, serine 6	TMPRSS6	NM_153609	1.36451
	proteasome (prosome, macropain) subunit, beta type, 10	PSMB10	NM_002801	1.8067
	IMP2 inner mitochondrial membrane protease-like (S. cerevisiae)	IMMP2L	NM_032549	1.66264
	caspase 2, apoptosis-related cysteine protease (neural precursor cell expressed, developmentally down-regulated 2)	CASP2	NM_032983	2.15056
	carboxypeptidase B1 (tissue)	CPB1	NM_001871	2.02571
	matrix metallopeptidase 21	MMP21	NM_147191	2.11343
	matrix metalloproteinase 10 (stromelysin 2)	MMP10	NM_002425	2.25869
	endothelin converting enzyme-like 1	ECEL1	NM_004826	1.38399
	protease, serine, 21 (testisin)	PRSS21	NM_144957	1.52912
	transmembrane protease, serine 13	TMPRSS13	NM_001077263	1.1787
	proprotein convertase subtilisin/kexin type 2	PCSK2	NM_002594	1.35215
	tripeptidyl peptidase I	CLN2	NM_000391	1.84954
	complement factor B	BF	NM_001710	2.10435
	aminoacylase 1	ACY1	NM_000666	1.58899
	serine (or cysteine) proteinase inhibitor, clade B (ovalbumin), member 2	SERPINB2	NM_002575	2.65478
	plasminogen	PLG	NM_000301	2.16783
	transmembrane protease, serine 11E	DESC1	NM_014058	1.47008
	mannan-binding lectin serine protease 1 (C4/C2 activating component of Ra-reactive factor)	MASP1	NM_001031849	1.29561
	leucine aminopeptidase 3	LAP3	NM_015907	2.21198
	secernin 2	SCRN2	NM_138355	1.11063
	proteasome (prosome, macropain) subunit, alpha type, 1	PSMA1	NM_002786	1.22685
	tryptase delta 1	TPSD1	NM_012217	1.75409
	tumor necrosis factor, alpha-induced protein 3	TNFAIP3	NM_006290	1.14533
	protease, serine, 33	EOS	NM_152891	1.3947
	kallikrein-related peptidase 3	KLK3	NM_001648	1.78316
	abhydrolase domain containing 5	ABHD5	NM_016006	1.70169
	ubiquitin specific protease 48	USP48	NM_001032730	1.19973
	carboxypeptidase X (M14 family), member 2	CPXM2	NM_198148	1.31681
	a disintegrin-like and metalloprotease (reprolysin type) with thrombospondin type 1 motif, 18	ADAMTS18	NM_199355	1.3546
	haptoglobin	HP	NM_005143	1.65084
	complement component (3d/Epstein Barr virus) receptor 2	CR2	NM_001877	1.62607
	proteasome (prosome, macropain) subunit, beta type, 7	PSMB7	NM_002799	1.98092
	rhomboid, veinlet-like 1 (Drosophila)	RHBDL1	NM_003961	1.83369
	OMA1 homolog, zinc metallopeptidase (S. cerevisiae)	OMA1	NM_145243	2.84358
	plasminogen activator, tissue	PLAT	NM_033011	1.92516
	protein Z, vitamin K-dependent plasma glycoprotein	PROZ	NM_003891	2.07793
	lactotransferrin	LTF	NM_002343	2.15699
	type 1 tumor necrosis factor receptor shedding aminopeptidase regulator	ARTS-1	NM_001040458	1.36104
	a disintegrin-like and metalloprotease (reprolysin type) with thrombospondin type 1 motif, 5 (aggrecanase-2)	ADAMTS5	NM_007038	1.23975
	a disintegrin-like and metalloprotease (reprolysin type) with thrombospondin type 1 motif, 15	ADAMTS15	NM_139055	1.39139
	rhomboid, veinlet-like 4 (Drosophila)	RHBDL4	NM_138328	1.59006
	SUMO1/sentrin/SMT3 specific protease 2	SENP2	NM_021627	1.48868
	chromosome 9 open reading frame 3	C9ORF3	NM_032823	1.74336
	leishmanolysin-like (metallopeptidase M8 family)	LMLN	NM_033029	1.29001
	a disintegrin-like and metalloprotease (reprolysin type) with thrombospondin type 1 motif, 10	ADAMTS10	NM_030957	1.12072
	ubiquitin specific protease 5 (isopeptidase T)	USP5	NM_003481	1.53686
	ubiquitin carboxyl-terminal esterase L1 (ubiquitin thiolesterase)	UCHL1	NM_004181	1.19984
	carboxypeptidase D	CPD	NM_001304	1.21823
	proteasome (prosome, macropain) subunit, alpha type, 2	PSMA2	NM_002787	1.14189
	membrane-bound transcription factor protease, site 2	MBTPS2	NM_015884	0.794697
	suppression of tumorigenicity 14 (colon carcinoma, matriptase, epithin)	ST14	NM_021978	1.51029
	suppression of tumorigenicity 5	ST5	NM_005418	1.58666
	a disintegrin-like and metalloprotease (reprolysin type) with thrombospondin type 1 motif, 1	ADAMTS1	NM_006988	1.02355
	kallikrein 4 (prostase, enamel matrix, prostate)	KLK4	NM_004917	1.26969
	mel transforming oncogene-like 1	MELL1	NM_033467	0.752218
	elastase 2B	ELA2B	NM_015849	0.936406
	transmembrane protease, serine 2	TMPRSS2	NM_005656	1.39898
	X-prolyl aminopeptidase (aminopeptidase P) 1, soluble	XPNPEP1	NM_020383	0.958226
	progastricsin (pepsinogen C)	PGC	NM_002630	1.2861
	glutamyl aminopeptidase (aminopeptidase A)	ENPEP	NM_001977	0.936823
	calpain 1, (mu/I) large subunit	CAPN1	NM_005186	1.49978
	calpain 7	CAPN7	NM_014296	1.46285
	ubiquinol-cytochrome c reductase core protein I	UQCRC1	NM_003365	1.50316
	kallikrein 10	KLK10	NM_145888	1.63435
	ring finger protein 150	RNF150	NM_020724	1.82022
	a disintegrin and metalloproteinase domain 12 (meltrin alpha)	ADAM12	NM_021641	1.59078
	ring finger protein 13	RNF13	NM_183384	1.41979
	ubiquitin specific protease 2	USP2	NM_171997	1.26802
	ubiquitin specific peptidase 31	USP31	NM_020718	1.56427
	complement component 1, r subcomponent	C1R	NM_001733	1.38012
	arginyl aminopeptidase (aminopeptidase B)	RNPEP	NM_020216	1.27406
	regeneration associated muscle protease	DKFZP586H2123	NM_001001991	1.67231
	hepsin (transmembrane protease, serine 1)	HPN	NM_002151	1.05964
	histocompatibility (minor) 13	HM13	NM_030789	1.34314
	ubiquitin specific protease 43	USP43	NM_153210	1.64146
	secernin 1	SCRN1	NM_014766	1.17167
	caspase 5, apoptosis-related cysteine protease	CASP5	NM_004347	1.84386
	a disintegrin and metalloproteinase domain 20	ADAM20	NM_003814	1.93915
	complement component 2	C2	NM_000063	1.90395
	serine (or cysteine) proteinase inhibitor, clade E (nexin, plasminogen activator inhibitor type 1), member 1	SERPINE1	NM_000602	1.75235
	carboxypeptidase A6	CPA6	NM_020361	1.04197
	I factor (complement)	IF	NM_000204	1.5093
	a disintegrin-like and metalloprotease (reprolysin type) with thrombospondin type 1 motif, 2	ADAMTS2	NM_021599	1.20727
	prolylcarboxypeptidase (angiotensinase C)	PRCP	NM_005040	1.70989
	taspase, threonine aspartase, 1	C20ORF13	NM_017714	1.58615
	ubiquitin specific protease 15	USP15	NM_006313	1.14693
	arginyl aminopeptidase (aminopeptidase B)-like 1	RNPEPL1	NM_018226	1.41861
	ubiquitin specific protease 28	USP28	NM_020886	1.41212
	cathepsin F	CTSF	NM_003793	1.65649
	caspase 3, apoptosis-related cysteine protease	CASP3	NM_032991	1.45455
	HtrA serine peptidase 3	HTRA3	NM_053044	1.08632
	ubiquitin specific protease 38	USP38	NM_032557	0.959604
	hepatocyte growth factor (hepapoietin A; scatter factor)	HGF	NM_001010933	1.12668
	ubiquitin carboxyl-terminal esterase L3 (ubiquitin thiolesterase)	UCHL3	NM_006002	1.12868
	proteasome (prosome, macropain) subunit, beta type, 8 (large multifunctional protease 7)	PSMB8	NM_148919	1.59405
	chymotrypsinogen B1	CTRB1	NM_001906	1.38158
	ubiquitin specific protease 18	USP18	NM_017414	1.54355
	SUMO1/sentrin specific protease 7	SENP7	NM_001077203	1.8455
	glucose regulated protein, 58kDa	GRP58	NM_005313	1.80372
	matrix metalloproteinase 15 (membrane-inserted)	MMP15	NM_002428	1.58538
	RCE1 homolog, prenyl protein protease (S. cerevisiae)	RCE1	NM_001032279	1.24389
	a disintegrin and metalloproteinase domain 29	ADAM29	NM_014269	1.35816
	cathepsin Z	CTSZ	NM_001336	1.27322
	a disintegrin and metalloproteinase domain 15 (metargidin)	ADAM15	NM_207191	1.06326
	aminopeptidase-like 1	NPEPL1	NM_024663	1.38465
	proteasome (prosome, macropain) subunit, beta type, 5	PSMB5	NM_002797	1.07711
	Parkinson disease (autosomal recessive, juvenile) 2, parkin	PARK2	NM_004562	1.3496
	matrix metalloproteinase 1 (interstitial collagenase)	MMP1	NM_002421	1.28722
	cathepsin L2	CTSL2	NM_001333	1.21339
	dipeptidyl-peptidase 7	DPP7	NM_013379	1.15375
	AE binding protein 1	AEBP1	NM_001129	1.45538
	coagulation factor VII (serum prothrombin conversion accelerator)	F7	NM_019616	1.44035
	folate hydrolase (prostate-specific membrane antigen) 1	FOLH1	NM_001014986	1.47624
	serine carboxypeptidase 1	SCPEP1	NM_021626	1.27179
	neurolysin (metallopeptidase M3 family)	NLN	NM_020726	1.03672
	coagulation factor XII (Hageman factor)	F12	NM_000505	1.84167
	ubiquitin specific peptidase 16	USP16	NM_001001992	1.65686
	fibroblast activation protein, alpha	FAP	NM_004460	1.85561
	granzyme H (cathepsin G-like 2, protein h-CCPX)	GZMH	NM_033423	1.22108
	ATP/GTP binding protein 1	AGTPBP1	NM_015239	1.69144
	amyloid beta (A4) precursor protein (protease nexin-II, Alzheimer disease)	APP	NM_000484	1.23303
	calpain 6	CAPN6	NM_014289	1.1313
	anterior pharynx defective 1B-like	PSFL	NM_031301	1.08809
	calpain 5	CAPN5	NM_004055	1.13501
	ubiquitin specific protease 11	USP11	NM_004651	0.711321
	ubiquitin specific protease 30	USP30	NM_032663	1.15016
	matrix metallopeptidase 20	MMP20	NM_004771	1.41617
	26 serine protease	P11	NM_006025	1.32707
	kallikrein B, plasma (Fletcher factor) 1	KLKB1	NM_000892	1.28296
	gamma-glutamyltransferase 1	GGT1	NM_001032364	1.35361
	cereblon	CRBN	NM_016302	1.0848
	matrix metalloproteinase 27	MMP27	NM_022122	1.18424
	chymotrypsin-like	CTRL	NM_001907	1.26516
	chymotrypsin-like	CTRL	NM_001907	1.32294
	matrix metalloproteinase 24 (membrane-inserted)	MMP24	NM_006690	1.34403
	nardilysin (N-arginine dibasic convertase)	NRD1	NM_001101662	0.91478
	thyrotropin-releasing hormone degrading ectoenzyme	TRHDE	NM_013381	1.00757
	endothelin converting enzyme 1	ECE1	NM_001397	0.835117
	dipeptidylpeptidase 3	DPP3	NM_005700	0.842425
	carboxypeptidase M	CPM	NM_001005502	1.2207
	plasma glutamate carboxypeptidase	PGCP	NM_016134	1.12038
	a disintegrin and metalloproteinase domain 11	ADAM11	NM_002390	1.01909
	SPPL2b	SPPL2B	NM_152988	0.931194
	proteasome (prosome, macropain) subunit, alpha type, 6	PSMA6	NM_002791	1.33096
	carboxypeptidase O	CPO	NM_173077	1.2223
	aspartyl aminopeptidase	DNPEP	NM_012100	1.21088
	gamma-glutamyl hydrolase (conjugase, folylpolygammaglutamyl hydrolase)	GGH	NM_003878	0.914061
	cathepsin L	CTSL	NM_145918	1.24484
	transmembrane protease, serine 5 (spinesin)	TMPRSS5	NM_030770	1.22521
	protease, serine, 22	PRSS22	NM_022119	1.30563
	HGF activator	HGFAC	NM_001528	1.10462
	proteasome (prosome, macropain) subunit, alpha type, 7	PSMA7	NM_002792	1.06303
	protease, serine, 16 (thymus)	PRSS16	NM_005865	0.870751
	ring finger protein 130	RNF130	NM_018434	1.4218
	a disintegrin and metalloproteinase domain 8	ADAM8	NM_001109	1.11266
	transmembrane protease, serine 11A	TMPRSS11A	NM_182606	1.16588
	proteasome (prosome, macropain) subunit, beta type, 6	PSMB6	NM_002798	1.04221
	ubiquitin specific protease 3	USP3	NM_006537	1.31921
	a disintegrin-like and metalloprotease (reprolysin type) with thrombospondin type 1 motif, 19	ADAMTS19	NM_133638	1.44731
	transmembrane serine protease 9	TMPRSS9	NM_182973	1.20481
	zinc finger, FYVE domain containing 9	ZFYVE9	NM_004799	1.0235
	matrix metalloproteinase 11 (stromelysin 3)	MMP11	NM_005940	1.19907
	matrix metalloproteinase 9 (gelatinase B, 92kDa gelatinase, 92kDa type IV collagenase)	MMP9	NM_004994	1.03199
	ATG4 autophagy related 4 homolog B (S. cerevisiae)	ATG4B	NM_013325	1.1876
	N-acetylated alpha-linked acidic dipeptidase 2	NAALAD2	NM_005467	1.13979
	signal peptidase complex subunit 1 homolog (S. cerevisiae)	SPCS1	NM_014041	1.08718
	phosphatidylinositol glycan, class K	PIGK	NM_005482	1.31696
	lipoprotein, Lp(a)	LPA	NM_005577	1.14392
	kallikrein 1, renal/pancreas/salivary	KLK1	NM_002257	1.22249
	carboxypeptidase A4	CPA4	NM_016352	1.22294
	pyroglutamyl-peptidase I	PGPEP1	NM_017712	1.2302
	protective protein for beta-galactosidase (galactosialidosis)	PPGB	NM_000308	1.34441
	ubiquitin specific protease 37	USP37	NM_020935	1.25869
	serine (or cysteine) proteinase inhibitor, clade A (alpha-1 antiproteinase, antitrypsin), member 1	SERPINA1	NM_001002235	1.5298
	tripeptidyl peptidase II	TPP2	NM_003291	1.06718
	ubiquitin specific protease 9, Y-linked (fat facets-like, Drosophila)	USP9Y	NM_004654	1.35724
	a disintegrin and metalloproteinase domain 19 (meltrin beta)	ADAM19	NM_023038	1.3692
	calpain 13	CAPN13	NM_144575	1.48246
	O-sialoglycoprotein endopeptidase	OSGEP	NM_017807	1.28221
	ubiquitin specific protease 25	USP25	NM_013396	1.46846
	mucosa associated lymphoid tissue lymphoma translocation gene 1	MALT1	NM_173844	0.964491
	protein C (inactivator of coagulation factors Va and VIIIa)	PROC	NM_000312	1.21248
	AFG3 ATPase family gene 3-like 2 (yeast)	AFG3L2	NM_006796	1.49344
	legumain	LGMN	NM_005606	1.04105
	putative intramembrane cleaving protease	SPPL2A	NM_032802	1.13499
	ubiquitin specific protease 39	USP39	NM_006590	1.184
	matrix metalloproteinase 13 (collagenase 3)	MMP13	NM_002427	1.38433
	low density lipoprotein-related protein 12	LRP12	NM_013437	1.34189
	cathepsin D (lysosomal aspartyl protease)	CTSD	NM_001909	1.15135
	kallikrein 9	KLK9	NM_012315	1.29833
	kallikrein-related peptidase 6	KLK6	NM_001012965	0.98135
	matrix metalloproteinase 26	MMP26	NM_021801	0.988821
	lipocalin 7	LCN7	NM_022164	1.17714
	bone morphogenetic protein 1	BMP1	NM_001199	1.34158
	complement component 1, r subcomponent-like	C1RL	NM_016546	0.939982
	dystonia 1, torsion (autosomal dominant; torsin A)	DYT1	NM_000113	1.16845
	gamma-glutamyltransferase-like 3	GGTL3	NM_178026	1.56471
	mitochondrial intermediate peptidase	MIPEP	NM_005932	1.29223
	N-acylaminoacyl-peptide hydrolase	APEH	NM_001640	1.42308
	a disintegrin-like and metalloprotease (reprolysin type) with thrombospondin type 1 motif, 6	ADAMTS6	NM_197941	1.37277
	ubiquitin specific peptidase 49	USP49	NM_018561	0.908387
	carboxypeptidase A2 (pancreatic)	CPA2	NM_001869	0.934677
	leucyl/cystinyl aminopeptidase	LNPEP	NM_175920	1.02974
	caspase 6, apoptosis-related cysteine protease	CASP6	NM_032992	0.973408
	cathepsin S	CTSS	NM_004079	0.760391
	serine (or cysteine) proteinase inhibitor, clade A (alpha-1 antiproteinase, antitrypsin), member 3	SERPINA3	NM_001085	0.905272
	leukocyte-derived arginine aminopeptidase	LRAP	NM_022350	1.2905
	pregnancy-associated plasma protein A	PAPPA	NM_002581	1.17824
	dipeptidylpeptidase 9	DPP9	NM_139159	1.4205
	EP300 interacting inhibitor of differentiation 2	EID2	NM_153232	1.32896
Kinase Targets
	TTK protein kinase	TTK	NM_003318	1.21322
	spleen tyrosine kinase	SYK	NM_003177	0.928875
	EphA8	EPHA8	NM_001006943	1.468
	dystrophia myotonica-protein kinase	DMPK	NM_001081562	1.34331
	Coenzyme A synthase	COASY	NM_025233	1.19476
	myosin IIIB	MYO3B	NM_001083615	1.3262
	protein kinase, lysine deficient 2	PRKWNK2	NM_006648	1.17616
	PTK2 protein tyrosine kinase 2	PTK2	NM_005607	1.27845
	fer (fps/fes related) tyrosine kinase (phosphoprotein NCP94)	FER	NM_005246	0.796898
	calcium/calmodulin-dependent protein kinase (CaM kinase) II beta	CAMK2B	NM_172084	0.624491
	activin A receptor type II-like 1	ACVRL1	NM_001077401	1.10749
	v-yes-1 Yamaguchi sarcoma viral related oncogene homolog	LYN	NM_001111097	1.08181
	3'-phosphoadenosine 5'-phosphosulfate synthase 1	PAPSS1	NM_005443	0.980009
	mitogen-activated protein kinase 4	MAPK4	NM_002747	1.08163
	microtubule associated serine/threonine kinase-like	MASTL	NM_032844	1.03588
	tribbles homolog 1 (Drosophila)	TRIB1	NM_025195	0.998849
	bromodomain containing 3	BRD3	NM_007371	0.874182
	mixed lineage kinase domain-like	FLJ34389	NM_152649	0.769941
	hexokinase 1	HK1	NM_000188	1.26648
	threonine synthase-like 1 (bacterial)	THNSL1	NM_024838	0.951812
	amyotrophic lateral sclerosis 2 (juvenile) chromosome region, candidate 2	ALS2CR2	NM_018571	0.858236
	carbohydrate kinase-like	CARKL	NM_013276	0.991704
	adenosine kinase	ADK	NM_001123	1.1682
	v-abl Abelson murine leukemia viral oncogene homolog 2 (arg, Abelson-related gene)	ABL2	NM_005158	1.43443
	polo-like kinase 1 (Drosophila)	PLK1	NM_005030	0.887703
	misshapen-like kinase 1 (zebrafish)	MINK	NM_015716	1.06905
	cyclin-dependent kinase-like 3	CDKL3	NM_016508	1.16671
	mitogen-activated protein kinase kinase kinase 14	MAP3K14	NM_003954	1.36296
	mitogen-activated protein kinase kinase kinase 7	MAP3K7	NM_145333	0.994531
	creatine kinase, brain	CKB	NM_001823	1.16123
	cell division cycle 2, G1 to S and G2 to M	CDC2	NM_001786	1.09492
	pim-2 oncogene	PIM2	NM_006875	0.987789
	leucine-rich repeat kinase 2	LRRK2	NM_198578	1.06496
	hexokinase 2	HK2	NM_000189	1.59364
	fructosamine-3-kinase	FN3K	NM_022158	1.21454
	cysteine-rich motor neuron 1	CRIM1	NM_016441	1.21239
	phosphatidylinositol 4-kinase, catalytic, alpha polypeptide	PIK4CA	NM_002650	1.28116
	serine/threonine protein kinase SSTK	SSTK	NM_032037	1.02215
	thousand and one amino acid protein kinase	TAO1	NM_004783	1.19274
	non-metastatic cells 3, protein expressed in	NME3	NM_002513	1.3795
	protein kinase, AMP-activated, gamma 3 non-catalytic subunit	PRKAG3	NM_017431	0.960063
	G protein-coupled receptor kinase 5	GRK5	NM_005308	0.929317
	LIM domain kinase 1	LIMK1	NM_002314	1.16697
	uridine monophosphate kinase	UMPK	NM_012474	1.12109
	chromosome 7 open reading frame 2	C7ORF2	NM_022458	1.42792
	kinase suppressor of ras 1	KSR	NM_014238	1.01361
	mitogen-activated protein kinase kinase kinase kinase 4	MAP4K4	NM_004834	0.986164
	protein kinase C, nu	PRKCN	NM_005813	1.07367
	tau tubulin kinase 1	TTBK1	NM_032538	1.01485
	Rho-associated, coiled-coil containing protein kinase 1	ROCK1	NM_005406	1.22499
	TEK tyrosine kinase, endothelial (venous malformations, multiple cutaneous and mucosal)	TEK	NM_000459	0.980105
	pantothenate kinase 1	PANK1	NM_138316	1.02712
	casein kinase 1, gamma 3	CSNK1G3	NM_001044722	0.977211
	CDC28 protein kinase regulatory subunit 2	CKS2	NM_001827	1.05983
	phosphorylase kinase, gamma 2 (testis)	PHKG2	NM_000294	0.978826
	mitogen-activated protein kinase 7	MAPK7	NM_002749	1.13019
	potassium voltage-gated channel, subfamily H (eag-related), member 8	KCNH8	NM_144633	1.28549
	calcium/calmodulin-dependent protein kinase (CaM kinase) II delta	CAMK2D	NM_001221	1.10863
	mitogen-activated protein kinase kinase kinase kinase 5	MAP4K5	NM_006575	1.01475
	protein kinase N3	PKN3	NM_013355	1.31548
	ataxia telangiectasia mutated	ATM	NM_138292	1.00792
	phosphorylase kinase, alpha 2 (liver)	PHKA2	NM_000292	1.16953
	multiple substrate lipid kinase	MULK	NM_018238	1.19547
	G protein-coupled receptor kinase 6	GRK6	NM_001004105	0.961496
	bone morphogenetic protein receptor, type IB	BMPR1B	NM_001203	1.05575
	serine/threonine kinase 33	STK33	NM_030906	1.40711
	likely ortholog of mouse myocytic induction/differentiation originator	MIDORI	NM_020778	1.16451
	ribonuclease L (2',5'-oligoisoadenylate synthetase-dependent)	RNASEL	NM_021133	1.21265
	serine/threonine kinase 16	STK16	NM_001008910	1.14923
	G protein-coupled receptor kinase 1	GRK1	NM_002929	1.40343
	tripartite motif-containing 27	RFP	NM_006510	1.11033
	phosphatidylinositol-4-phosphate 5-kinase-like 1	PIP5KL1	NM_173492	0.804476
	NIMA (never in mitosis gene a)-related kinase 5	NEK5	NM_199289	0.865353
	polo-like kinase 2 (Drosophila)	PLK2	NM_006622	1.4091
	casein kinase 1, gamma 2	CSNK1G2	NM_001319	0.804246
	MAP/microtubule affinity-regulating kinase 2	MARK2	NM_001039468	1.05343
	TRAF2 and NCK interacting kinase	TNIK	NM_015028	1.03351
	calmodulin 3 (phosphorylase kinase, delta)	CALM3	NM_005184	0.775009
	pyruvate kinase, muscle	PKM2	NM_002654	1.27656
	cyclin-dependent kinase-like 5	CDKL5	NM_001037343	1.4524
	phosphoinositide-3-kinase, catalytic, alpha polypeptide	PIK3CA	NM_006218	0.580575
	mixed lineage kinase 4	KIAA1804	NM_032435	0.417772
	N-acetylglucosamine kinase	NAGK	NM_017567	0.683004
	interleukin-1 receptor-associated kinase 1	IRAK1	NM_001569	0.656554
	elongation factor-2 kinase	EEF2K	NM_013302	0.868442
	ankyrin repeat and kinase domain containing 1	ANKK1	NM_178510	0.765519
	mitogen-activated protein kinase kinase kinase 5	MAP3K5	NM_005923	0.460641
	protein kinase, AMP-activated, alpha 1 catalytic subunit	PRKAA1	NM_006251	0.794669
	ribosomal protein S6 kinase, 90kDa, polypeptide 4	RPS6KA4	NM_001006944	0.573788
	calmodulin 1 (phosphorylase kinase, delta)	CALM1	NM_006888	0.826657
	NIMA (never in mitosis gene a)- related kinase 10	FLJ32685	NM_152534	1.37671
	inositol 1,4,5-trisphosphate 3-kinase C	ITPKC	NM_025194	1.43413
	EphA5	EPHA5	NM_182472	1.35745
	myosin light chain kinase 3	MLCK	NM_182493	1.4661
	protein serine kinase H1	PSKH1	NM_006742	1.363
	aurora kinase C	AURKC	NM_001015879	1.59454
	protein kinase C, epsilon	PRKCE	NM_005400	1.49577
	adenylate kinase 1	AK1	NM_000476	1.39254
	transient receptor potential cation channel, subfamily M, member 6	TRPM6	NM_017662	1.47037
	CDC-like kinase 1	CLK1	NM_004071	1.44013
	3'-phosphoadenosine 5'-phosphosulfate synthase 2	PAPSS2	NM_004670	1.41397
	ribosomal protein S6 kinase, 70kDa, polypeptide 2	RPS6KB2	NM_003952	1.47116
	PFTAIRE protein kinase 1	PFTK1	NM_012395	0.918553
	non-metastatic cells 5, protein expressed in (nucleoside-diphosphate kinase)	NME5	NM_003551	1.51593
	v-src sarcoma (Schmidt-Ruppin A-2) viral oncogene homolog (avian)	SRC	NM_005417	1.55828
	NIMA (never in mitosis gene a)-related kinase 4	NEK4	NM_003157	1.30663
	casein kinase 1, gamma 1	CSNK1G1	NM_022048	0.817217
	RIO kinase 1 (yeast)	RIOK1	NM_031480	1.30354
	v-akt murine thymoma viral oncogene homolog 1	AKT1	NM_001014431	0.797341
	SNF-1 related kinase	SNRK	NM_001100594	0.927779
	KIAA1811 protein	KIAA1811	NM_032430	1.25763
	pyruvate dehydrogenase kinase, isoenzyme 2	PDK2	NM_002611	1.60301
	myosin light chain kinase 2, skeletal muscle	MYLK2	NM_033118	0.992606
	NIMA (never in mitosis gene a)- related kinase 11	NEK11	NM_145910	1.4809
	serine/threonine protein kinase TAO1 homolog	KIAA1361	NM_020791	1.43074
	SNF1-like kinase	SNF1LK	NM_173354	1.26276
	PTK9 protein tyrosine kinase 9	PTK9	NM_002822	0.867386
	LATS, large tumor suppressor, homolog 1 (Drosophila)	LATS1	NM_004690	1.54279
	phosphofructokinase, platelet	PFKP	NM_002627	1.43114
	protein kinase, cGMP-dependent, type I	PRKG1	NM_006258	0.895763
	RIO kinase 2 (yeast)	RIOK2	NM_018343	1.02832
	FK506 binding protein 12-rapamycin associated protein 1	FRAP1	NM_004958	1.22235
	platelet-derived growth factor receptor-like	PDGFRL	NM_006207	1.01253
	adenylate kinase 7	AK7	NM_152327	1.30503
	EPH receptor A10	EPHA10	NM_173641	1.47131
	serine/threonine kinase 17b (apoptosis-inducing)	STK17B	NM_004226	1.41485
	natriuretic peptide receptor B/guanylate cyclase B (atrionatriuretic peptide receptor B)	NPR2	NM_003995	1.26196
	golgi autoantigen, golgin subfamily a, 5	GOLGA5	NM_005113	1.44827
	serine/threonine kinase 24 (STE20 homolog, yeast)	STK24	NM_003576	1.10622
	diacylglycerol kinase, beta 90kDa	DGKB	NM_004080	1.3048
	serine/threonine kinase 25 (STE20 homolog, yeast)	STK25	NM_006374	1.38561
	CDC7 cell division cycle 7 (S. cerevisiae)	CDC7	NM_003503	1.30783
	calcium/calmodulin-dependent protein kinase (CaM kinase) II gamma	CAMK2G	NM_001222	1.36187
	uridine-cytidine kinase 1-like 1	URKL1	NM_017859	1.52282
	mitogen-activated protein kinase kinase kinase 9	MAP3K9	NM_033141	1.44359
	guanylate cyclase 2D, membrane (retina-specific)	GUCY2D	NM_000180	1.3447
	calcium/calmodulin-dependent protein kinase kinase 2, beta	CAMKK2	NM_172215	1.62257
	KIAA1639 protein	KIAA1639	XM_290923	0.979062
	calcium/calmodulin-dependent protein kinase II inhibitor 1	CAMKIINALPHA	NM_018584	1.56218
	v-kit Hardy-Zuckerman 4 feline sarcoma viral oncogene homolog	KIT	NM_001093772	1.47753
	protein kinase C-like 1	PRKCL1	NM_002741	1.38342
	receptor-interacting serine-threonine kinase 2	RIPK2	NM_003821	1.52068
	creatine kinase, mitochondrial 1B	CKMT1B	NM_020990	1.55288
	MAP kinase-interacting serine/threonine kinase 2	MKNK2	NM_017572	1.49094
	TNNI3 interacting kinase	TNNI3K	NM_015978	1.45334
	PFTAIRE protein kinase 2	ALS2CR7	NM_139158	1.65952
	hemopoietic cell kinase	HCK	NM_002110	1.47566
	CDC28 protein kinase regulatory subunit 1B	CKS1B	NM_001826	1.58909
	BMP2 inducible kinase	BMP2K	NM_017593	1.66743
	phosphorylase kinase, beta	PHKB	NM_000293	1.38789
	triple functional domain (PTPRF interacting)	TRIO	NM_007118	1.10093
	ethanolamine kinase 1	ETNK1	NM_001039481	1.07188
	extracellular signal-regulated kinase 8	ERK8	NM_139021	1.1153
	ATP-dependent glucokinase	ADP-GK	NM_031284	1.0571
	phosphoinositide-3-kinase, catalytic, gamma polypeptide	PIK3CG	NM_002649	1.20617
	fibroblast growth factor receptor 3 (achondroplasia, thanatophoric dwarfism)	FGFR3	NM_000142	1.15418
	interleukin-1 receptor-associated kinase 4	IRAK4	NM_016123	1.18698
	PCTAIRE protein kinase 3	PCTK3	NM_002596	1.24013
	serum/glucocorticoid regulated kinase 2	SGK2	NM_016276	1.05883
	dual-specificity tyrosine-(Y)-phosphorylation regulated kinase 4	DYRK4	NM_003845	1.21099
	mitogen-activated protein kinase kinase kinase 2	MAP3K2	NM_006609	0.85342
	LATS, large tumor suppressor, homolog 2 (Drosophila)	LATS2	NM_014572	1.24365
	phosphoinositide-3-kinase, regulatory subunit, polypeptide p101	P101-PI3K	NM_014308	0.553765
	diacylglycerol kinase, gamma 90kDa	DGKG	NM_001080745	0.982104
	microtubule associated serine/threonine kinase 3	MAST3	NM_015016	0.827845
	ephrin-A3	EFNA3	NM_004952	0.773182
	branched chain alpha-ketoacid dehydrogenase kinase	BCKDK	NM_005881	0.863067
	inositol 1,4,5-trisphosphate 3-kinase A	ITPKA	NM_002220	1.3417
	NIMA (never in mitosis gene a)-related kinase 6	NEK6	NM_014397	0.888533
	B lymphoid tyrosine kinase	BLK	NM_001715	0.705595
	diacylglycerol kinase, kappa	DGKK	NM_001013742	1.49287
	membrane protein, palmitoylated 2 (MAGUK p55 subfamily member 2)	MPP2	NM_005374	1.23635
	BUB1 budding uninhibited by benzimidazoles 1 homolog (yeast)	BUB1	NM_004336	1.1058
	U2AF homology motif (UHM) kinase 1	UHMK1	NM_175866	1.07097
	protein kinase C, mu	PRKCM	NM_002742	1.13064
	phosphatidylinositol 4-kinase, catalytic, beta polypeptide	PIK4CB	NM_002651	1.54446
	discs, large homolog 4 (Drosophila)	DLG4	NM_001365	1.12975
	Bruton agammaglobulinemia tyrosine kinase	BTK	NM_000061	1.52697
	mitogen-activated protein kinase kinase kinase 15	MAP3K15	NM_001001671	0.995602
	glycogen synthase kinase 3 alpha	GSK3A	NM_019884	0.838521
	casein kinase 1, epsilon	CSNK1E	NM_001894	1.31117
	v-rel reticuloendotheliosis viral oncogene homolog A, nuclear factor of kappa light polypeptide gene enhancer in B-cells 3, p65 (avian)	RELA	NM_021975	1.70086
	cell cycle related kinase	CCRK	NM_012119	1.33373
	mitogen-activated protein kinase 9	MAPK9	NM_002752	1.43347
	tyrosine kinase, non-receptor, 2	TNK2	NM_005781	1.44289
	PDLIM1 interacting kinase 1 like	PDIK1L	NM_152835	1.45013
	AXL receptor tyrosine kinase	AXL	NM_001699	1.71176
	ankyrin repeat domain 3	ANKRD3	NM_020639	1.62524
	receptor (TNFRSF)-interacting serine-threonine kinase 1	RIPK1	NM_003804	1.07334
	CDC42 binding protein kinase beta (DMPK-like)	CDC42BPB	NM_006035	0.935451
	Janus kinase 3 (a protein tyrosine kinase, leukocyte)	JAK3	NM_000215	1.12623
	testis-specific serine kinase 1B	STK22D	NM_032028	1.28039
	fibroblast growth factor receptor 1 (fms-related tyrosine kinase 2, Pfeiffer syndrome)	FGFR1	NM_023108	1.02153
	polynucleotide kinase 3'-phosphatase	PNKP	NM_007254	1.72238
	v-erb-b2 erythroblastic leukemia viral oncogene homolog 2, neuro/glioblastoma derived oncogene homolog (avian)	ERBB2	NM_004448	1.7869
	protein kinase, AMP-activated, gamma 1 non-catalytic subunit	PRKAG1	NM_002733	1.03788
	putative ethanolamine kinase	FLJ10761	NM_018208	0.789992
	insulin-like growth factor 1 receptor	IGF1R	NM_000875	1.62583
	NIMA (never in mitosis gene a)- related kinase 9	NEK9	NM_033116	1.79594
	hypothetical protein FLJ23356	FLJ23356	NM_032237	0.726528
	fms-related tyrosine kinase 3	FLT3	NM_004119	1.44425
	phosphatidylinositol-4-phosphate 5-kinase, type II, alpha	PIP5K2A	NM_005028	1.27725
	death-associated protein kinase 1	DAPK1	NM_004938	1.24252
	FAST kinase	FASTK	NM_006712	1.34681
	protein kinase, cGMP-dependent, type II	PRKG2	NM_006259	1.53298
	membrane protein, palmitoylated 1, 55kDa	MPP1	NM_002436	1.73483
	heat shock 22kDa protein 8	HSPB8	NM_014365	1.51696
	colony stimulating factor 1 receptor, formerly McDonough feline sarcoma viral (v-fms) oncogene homolog	CSF1R	NM_005211	1.53566
	dual-specificity tyrosine-(Y)-phosphorylation regulated kinase 2	DYRK2	NM_003583	1.46371
	protein kinase C-like 2	PRKCL2	NM_006256	0.800104
	ribosomal protein S6 kinase, 90kDa, polypeptide 3	RPS6KA3	NM_004586	1.53094
	ephrin-A4	EFNA4	NM_005227	1.26857
	aarF domain containing kinase 1	ADCK1	NM_020421	1.42305
	mitogen-activated protein kinase kinase kinase 8	MAP3K8	NM_005204	1.48637
	cyclin-dependent kinase 8	CDK8	NM_001260	1.22907
	MAP kinase interacting serine/threonine kinase 1	MKNK1	NM_198973	1.61083
	phosphoinositide-3-kinase, class 2, gamma polypeptide	PIK3C2G	NM_004570	1.55958
	cyclin-dependent kinase 4	CDK4	NM_000075	1.6471
	pim-1 oncogene	PIM1	NM_002648	1.66913
	diacylglycerol kinase, theta 110kDa	DGKQ	NM_001347	1.33677
	mitogen-activated protein kinase kinase kinase 12	MAP3K12	NM_006301	1.29053
	serine/threonine kinase 22C (spermiogenesis associated)	STK22C	NM_052841	1.54241
	phosphatidylinositol 4-kinase type II	PI4KII	NM_018425	1.57025
	TAF1-like RNA polymerase II, TATA box binding protein (TBP)-associated factor, 210kDa	TAF1L	NM_153809	1.61046
	calcium/calmodulin-dependent protein kinase IG	CAMK1G	NM_020439	1.51291
	myotonic dystrophy protein kinase like protein	HSMDPKIN	NM_017525	1.62637
	serine/threonine kinase 10	STK10	NM_005990	1.47839
	membrane associated guanylate kinase, WW and PDZ domain containing 2	AIP1	NM_012301	1.5351
	v-abl Abelson murine leukemia viral oncogene homolog 1	ABL1	NM_005157	1.28621
	p21(CDKN1A)-activated kinase 6	PAK6	NM_020168	1.55526
	fructosamine-3-kinase-related protein	FN3KRP	NM_024619	1.45728
	v-akt murine thymoma viral oncogene homolog 2	AKT2	NM_001626	1.03862
	KIAA0999 protein	KIAA0999	NM_025164	1.05439
	polo-like kinase 4 (Drosophila)	PLK4	NM_014264	1.20871
	homeodomain interacting protein kinase 3	HIPK3	NM_001048200	1.4163
	TYRO3 protein tyrosine kinase	TYRO3	NM_006293	1.52596
	mitogen-activated protein kinase 3	MAPK3	NM_001109891	1.61361
	v-yes-1 Yamaguchi sarcoma viral oncogene homolog 1	YES1	NM_005433	1.13352
	protein kinase NYD-SP25	NYD-SP25	NM_033516	0.763425
	cytidine and dCMP deaminase domain containing 1	CDADC1	NM_030911	0.759894
	serine/threonine kinase 31	STK31	NM_031414	1.27522
	v-akt murine thymoma viral oncogene homolog 3 (protein kinase B, gamma)	AKT3	NM_005465	1.40159
	nemo-like kinase	NLK	NM_016231	0.960352
	6-phosphofructo-2-kinase/fructose-2,6-biphosphatase 3	PFKFB3	NM_004566	1.45339
	testis-specific kinase 2	TESK2	NM_007170	1.57293
	EphA7	EPHA7	NM_004440	1.49687
	serine/threonine kinase 35	STK35	NM_080836	1.5656
	serine/threonine kinase 11 (Peutz-Jeghers syndrome)	STK11	NM_000455	0.926463
	Janus kinase 2 (a protein tyrosine kinase)	JAK2	NM_004972	1.34723
	bromodomain containing 2	BRD2	NM_001113182	1.34464
	cyclin-dependent kinase inhibitor 2C (p18, inhibits CDK4)	CDKN2C	NM_001262	1.50372
	mitogen-activated protein kinase kinase 3	MAP2K3	NM_002756	1.59294
	lymphocyte-specific protein tyrosine kinase	LCK	NM_001042771	1.5258
	calcium and integrin binding family member 2	CIB2	NM_006383	1.48123
	AP2 associated kinase 1	AAK1	NM_014911	1.5367
	phosphoinositide-3-kinase, regulatory subunit 2 (p85 beta)	PIK3R2	NM_005027	1.65184
	interleukin-1 receptor-associated kinase 2	IRAK2	NM_001570	1.50024
	activin A receptor, type IC	ACVR1C	NM_001111033	1.71217
	activin A receptor, type IB	ACVR1B	NM_004302	1.47687
	copine III	CPNE3	NM_003909	1.7267
	calcium/calmodulin-dependent protein kinase I	CAMK1	NM_003656	1.61983
	MAP/microtubule affinity-regulating kinase 3	MARK3	NM_002376	1.44208
	hypothetical protein MGC42105	MGC42105	NM_153361	1.59145
	CHK1 checkpoint homolog (S. pombe)	CHEK1	NM_001274	1.43071
	src kinase associated phosphoprotein 1	SCAP1	NM_001075099	1.36446
	cell division cycle 2-like 2 (PITSLRE proteins)	CDC2L2	NM_033529	1.60385
	serine/threonine kinase 3 (STE20 homolog, yeast)	STK3	NM_006281	1.55878
	fms-related tyrosine kinase 4	FLT4	NM_002020	1.67616
	cell division cycle 2-like 1 (PITSLRE proteins)	CDC2L1	NM_033487	1.51778
	mitogen-activated protein kinase kinase 7	MAP2K7	NM_145185	1.74526
	EphB6	EPHB6	NM_004445	1.15706
	MAP/microtubule affinity-regulating kinase 1	MARK1	NM_018650	1.47349
	protein kinase, cAMP-dependent, regulatory, type II, alpha	PRKAR2A	NM_004157	1.29101
	PTEN induced putative kinase 1	PINK1	NM_032409	1.42253
	muscle, skeletal, receptor tyrosine kinase	MUSK	NM_005592	1.58744
	unc-51-like kinase 2 (C. elegans)	ULK2	NM_014683	1.69783
	hypothetical protein MGC8407	MGC8407	NM_024046	1.14469
	aurora kinase A	AURKA	NM_198437	1.2591
	p21(CDKN1A)-activated kinase 4	PAK4	NM_001014834	1.78369
	mitogen-activated protein kinase 1	MAPK1	NM_138957	1.53031
	microtubule associated serine/threonine kinase family member 4	MAST4	NM_198828	1.11318
	creatine kinase, mitochondrial 2 (sarcomeric)	CKMT2	NM_001099735	1.43059
	phosphoinositide-3-kinase, regulatory subunit, polypeptide 3 (p55, gamma)	PIK3R3	NM_003629	1.01261
	activin A receptor, type II	ACVR2	NM_001616	1.11782
	protein kinase, lysine deficient 3	PRKWNK3	NM_001002838	1.54731
	protein kinase C, zeta	PRKCZ	NM_002744	1.34818
	IL2-inducible T-cell kinase	ITK	NM_005546	1.56398
	calcium/calmodulin-dependent protein kinase kinase 1, alpha	CAMKK1	NM_172207	1.62262
	serine/threonine kinase 36 (fused homolog, Drosophila)	STK36	NM_015690	1.59463
	mitogen-activated protein kinase 8	MAPK8	NM_139047	1.46372
	transforming growth factor, beta receptor I (activin A receptor type II-like kinase, 53kDa)	TGFBR1	NM_004612	1.00217
	cyclin-dependent kinase 5, regulatory subunit 2 (p39)	CDK5R2	NM_003936	1.44055
	hypothetical protein BC007901	LOC91461	NM_138370	1.08259
	hypothetical protein DKFZp761P0423	DKFZP761P0423	NM_001080826	1.66023
	receptor interacting protein kinase 5	DUSTYPK	NM_199462	1.76744
	hypothetical protein FLJ23356	FLJ23356	NM_032237	1.39648
	pyruvate dehydrogenase kinase, isoenzyme 3	PDK3	NM_005391	1.34093
	diacylglycerol kinase, alpha 80kDa	DGKA	NM_201554	1.58837
	inositol 1,3,4,5,6-pentakisphosphate 2-kinase	C9ORF12	NM_022755	1.47367
	PTK6 protein tyrosine kinase 6	PTK6	NM_005975	1.59596
	p21 protein (Cdc42/Rac)-activated kinase 1	PAK1	NM_002576	1.22252
	RYK receptor-like tyrosine kinase	RYK	NM_002958	1.41951
	pyridoxal (pyridoxine, vitamin B6) kinase	PDXK	NM_003681	1.31477
	NIMA (never in mitosis gene a)- related kinase 8	NEK8	NM_178170	1.62476
	glycerol kinase	GK	NM_000167	1.53003
	kinase suppressor of ras 2	KSR2	NM_173598	1.68123
	protein kinase, cAMP-dependent, regulatory, type I, alpha (tissue specific extinguisher 1)	PRKAR1A	NM_002734	1.04238
	nucleoporin 62kDa	NUP62	NM_012346	1.43262
	receptor tyrosine kinase-like orphan receptor 2	ROR2	NM_004560	1.26554
	phosphatidylinositol-4-phosphate 5-kinase, type II, gamma	PIP5K2C	NM_024779	1.15831
	activin A receptor, type I	ACVR1	NM_001105	1.20615
	protein kinase, cAMP-dependent, catalytic, beta	PRKACB	NM_002731	1.10126
	serine threonine kinase 39 (STE20/SPS1 homolog, yeast)	STK39	NM_013233	0.997923
	megakaryocyte-associated tyrosine kinase	MATK	NM_139354	1.29141
	ribosomal protein S6 kinase, 70kDa, polypeptide 1	RPS6KB1	NM_003161	1.43638
	riboflavin kinase	RFK	NM_018339	1.32128
	tau tubulin kinase 2	TTBK2	NM_173500	1.18401
	CDC42 binding protein kinase alpha (DMPK-like)	CDC42BPA	NM_014826	1.40926
	haspin	GSG2	NM_031965	1.33245
	homeodomain interacting protein kinase 1	HIPK1	NM_152696	1.21613
	mitogen-activated protein kinase kinase kinase 11	MAP3K11	NM_002419	0.788453
	aurora kinase B	AURKB	NM_004217	0.936272
	LIM domain kinase 2	LIMK2	NM_001031801	1.44907
	G protein-coupled receptor kinase 4	GRK4	NM_001004057	0.648284
	hypothetical protein LOC340156	LOC340156	NM_001012418	1.36364
	protein kinase, X-linked	PRKX	NM_005044	1.30046
	glucosamine (UDP-N-acetyl)-2-epimerase/N-acetylmannosamine kinase	GNE	NM_005476	1.37166
	protein kinase, cAMP-dependent, regulatory, type I, beta	PRKAR1B	NM_002735	1.34528
	mevalonate kinase (mevalonic aciduria)	MVK	NM_000431	1.2026
	protein kinase (cAMP-dependent, catalytic) inhibitor beta	PKIB	NM_032471	1.12348
	cyclin-dependent kinase 5	CDK5	NM_004935	1.14561
	aarF domain containing kinase 4	ADCK4	NM_024876	1.19286
	heme-regulated initiation factor 2-alpha kinase	HRI	NM_014413	1.00749
	mitogen-activated protein kinase-activated protein kinase 3	MAPKAPK3	NM_004635	1.28841
	activin A receptor, type IIB	ACVR2B	NM_001106	1.04749
	epidermal growth factor receptor (erythroblastic leukemia viral (v-erb-b) oncogene homolog, avian)	EGFR	NM_201283	1.32245
	v-ros UR2 sarcoma virus oncogene homolog 1 (avian)	ROS1	NM_002944	0.890841
	hexokinase 3 (white cell)	HK3	NM_002115	1.1696
	discoidin domain receptor family, member 2	DDR2	NM_006182	0.994727
	death-associated protein kinase 2	DAPK2	NM_014326	1.1372
	inositol 1,3,4-triphosphate 5/6 kinase	ITPK1	NM_014216	1.28093
	Homo sapiens partial mRNA for integrin-linked kinase-2 (ILK-2 gene).	ILK-2	AJ277481	0.820886
	EphA2	EPHA2	NM_004431	0.905943
	phosphorylase kinase, gamma 1 (muscle)	PHKG1	NM_006213	0.992311
	fucokinase	FUK	NM_145059	1.04052
	adenylate kinase 3-like 1	AK3	NM_013410	1.1234
	casein kinase 2, alpha prime polypeptide	CSNK2A2	NM_001896	1.28117
	vaccinia related kinase 2	VRK2	NM_006296	1.02987
	kalirin, RhoGEF kinase	KALRN	NM_003947	1.08628
	v-raf murine sarcoma 3611 viral oncogene homolog 1	ARAF1	NM_001654	0.871273
	breakpoint cluster region	BCR	NM_021574	1.04482
	deoxycytidine kinase	DCK	NM_000788	1.04987
	hypothetical protein MGC16169	MGC16169	NM_033115	1.0537
	testis-specific serine kinase 1B	STK22D	NM_032028	1.15213
	signal recognition particle 72kDa	SRP72	NM_006947	0.913583
	diacylglycerol kinase, iota	DGKI	NM_004717	0.936958
	c-src tyrosine kinase	CSK	NM_004383	1.20338
	inhibitor of kappa light polypeptide gene enhancer in B-cells, kinase complex-associated protein	IKBKAP	NM_003640	0.923755
	adrenergic, beta, receptor kinase 2	ADRBK2	NM_005160	1.14659
	intestinal cell (MAK-like) kinase	ICK	NM_014920	1.05018
	aarF domain containing kinase 2	ADCK2	NM_052853	0.838805
	phosphatidylinositol 4-kinase type-II beta	PI4K2B	NM_018323	1.06412
	tribbles homolog 3 (Drosophila)	TRIB3	NM_021158	1.33647
	Yeast Sps1/Ste20-related kinase 4 (S. cerevisiae)	FLJ23074	NM_001018046	1.03204
	homeodomain interacting protein kinase 2	HIPK2	NM_022740	1.3425
	phosphoribosyl pyrophosphate synthetase 1	PRPS1	NM_002764	0.96857
	casein kinase 1, delta	CSNK1D	NM_001893	1.14843
	dual-specificity tyrosine-(Y)-phosphorylation regulated kinase 3	DYRK3	NM_003582	1.13439
	tyrosine kinase 2	TYK2	NM_003331	1.40643
	myosin IIIA	MYO3A	NM_017433	0.804848
	sphingosine kinase 1	SPHK1	NM_021972	0.822294
	DBF4 homolog (S. cerevisiae)	ASK	NM_006716	1.01016
	platelet-derived growth factor receptor, beta polypeptide	PDGFRB	NM_002609	1.11199
	Gardner-Rasheed feline sarcoma viral (v-fgr) oncogene homolog	FGR	NM_001042729	1.17473
	receptor tyrosine kinase-like orphan receptor 1	ROR1	NM_001083592	1.12584
	CDC2-related protein kinase 7	CRK7	NM_015083	1.00819
	cyclin-dependent kinase inhibitor 1B (p27, Kip1)	CDKN1B	NM_004064	0.916374
	protein kinase C and casein kinase substrate in neurons 1	PACSIN1	NM_020804	1.10248
	death-associated protein kinase 3	DAPK3	NM_001348	1.42534
	phosphoinositide-3-kinase, regulatory subunit, polypeptide 1 (p85 alpha)	PIK3R1	NM_181504	0.894701
	protein kinase, Y-linked	PRKY	NM_002760	0.940756
	mitogen-activated protein kinase kinase kinase 1	MAP3K1	NM_005921	0.905738
	zeta-chain (TCR) associated protein kinase 70kDa	ZAP70	NM_001079	1.17746
	serine/threonine kinase 23	STK23	NM_014370	1.15353
	PTK7 protein tyrosine kinase 7	PTK7	NM_152881	1.017
	ribosomal protein S6 kinase-like 1	RPS6KL1	NM_031464	1.32709
	ribosomal protein S6 kinase, 90kDa, polypeptide 6	RPS6KA6	NM_014496	1.01328
	SFRS protein kinase 1	SRPK1	NM_003137	0.910597
	protein kinase, cAMP-dependent, catalytic, alpha	PRKACA	NM_207518	1.10421
	PTK2B protein tyrosine kinase 2 beta	PTK2B	NM_004103	1.01332
	c-mer proto-oncogene tyrosine kinase	MERTK	NM_006343	1.25632
	ceramide kinase	CERK	NM_022766	1.20219
	nuclear ubiquitous casein kinase and cyclin-dependent kinase substrate	NUCKS	NM_022731	0.93242
	citron (rho-interacting, serine/threonine kinase 21	CIT	NM_007174	1.21873
	cyclin-dependent kinase-like 4	CDKL4	NM_001009565	1.36756
	KIAA2002 protein	KIAA2002	NM_024776	1.46131
	oxidative-stress responsive 1	OSR1	NM_005109	0.925752
	renal tumor antigen	RAGE	NM_014226	1.42858
	bone morphogenetic protein receptor, type II (serine/threonine kinase)	BMPR2	NM_001204	1.28303
	nuclear receptor binding protein 2	NRBP2	NM_178564	1.43199
	mitogen-activated protein kinase kinase 4	MAP2K4	NM_003010	1.09158
	NAD kinase	FLJ13052	NM_023018	0.446848
	tousled-like kinase 2	TLK2	NM_006852	0.683729
	tight junction protein 2 (zona occludens 2)	TJP2	NM_201629	0.446799
	aarF domain containing kinase 5	ADCK5	NM_174922	0.579504
	mitogen-activated protein kinase 11	MAPK11	NM_002751	0.561917
	phosphoglycerate kinase 2	PGK2	NM_138733	0.955169
	BUB1 budding uninhibited by benzimidazoles 1 homolog beta (yeast)	BUB1B	NM_001211	0.665779
	mitogen-activated protein kinase kinase 5	MAP2K5	NM_002757	1.10842
	alpha-kinase 1	LAK	NM_001102406	1.20446
	cyclin-dependent kinase 7 (MO15 homolog, Xenopus laevis, cdk-activating kinase)	CDK7	NM_001799	1.25478
	leucine-rich repeat kinase 1	LRRK1	NM_024652	1.1566
	hypothetical protein FLJ25006	FLJ25006	NM_144610	0.663107
	mitogen-activated protein kinase 14	MAPK14	NM_139013	1.1781
	TANK-binding kinase 1	TBK1	NM_013254	0.441612
	ER to nucleus signalling 2	ERN2	NM_033266	0.782218
	protein kinase C, iota	PRKCI	NM_002740	0.80103
	inhibitor of kappa light polypeptide gene enhancer in B-cells, kinase epsilon	IKBKE	NM_014002	1.04052
	casein kinase 1, alpha 1-like	CSNK1A1L	NM_145203	0.831771
	phosphatidylinositol-4-phosphate 5-kinase, type I, alpha	PIP5K1A	NM_003557	1.33313
	serine/threonine kinase 17a (apoptosis-inducing)	STK17A	NM_004760	1.3421
	testis expressed sequence 14	TEX14	NM_031272	1.42511
	mitogen-activated protein kinase-activated protein kinase 2	MAPKAPK2	NM_004759	0.998987
	leukocyte tyrosine kinase	LTK	NM_206961	1.66037
	calcium/calmodulin-dependent serine protein kinase (MAGUK family)	CASK	NM_003688	0.870637
	dual-specificity tyrosine-(Y)-phosphorylation regulated kinase 1B	DYRK1B	NM_004714	0.956716
	SH3-binding domain kinase 1	SBK1	NM_001024401	1.30927
	PCTAIRE protein kinase 1	PCTK1	NM_006201	1.00747
	mitogen-activated protein kinase kinase kinase 4	MAP3K4	NM_006724	0.919015
	serine/threonine kinase 38 like	STK38L	NM_015000	1.55279
	serine/threonine kinase 40	MGC4796	NM_032017	1.21294
	protein kinase (cAMP-dependent, catalytic) inhibitor alpha	PKIA	NM_006823	1.65746
	ribokinase	RBKS	NM_022128	1.18717
	phosphorylase kinase, alpha 1 (muscle)	PHKA1	NM_002637	1.57695
	endoplasmic reticulum to nucleus signaling 1	ERN1	NM_001433	1.52189
	protein kinase STYK1	STYK1	NM_018423	1.57542
	NUAK family, SNF1-like kinase, 1	ARK5	NM_014840	1.17391
	phosphatidylinositol-4-phosphate 5-kinase, type I, beta	PIP5K1B	NM_003558	1.42564
	deoxyguanosine kinase	DGUOK	NM_080918	1.38682
	pantothenate kinase 3	PANK3	NM_024594	1.25252
	SFRS protein kinase 2	SRPK2	NM_182691	1.27112
	CDC-like kinase 2	CLK2	NM_003993	1.26544
	transforming growth factor, beta receptor II (70/80kDa)	TGFBR2	NM_003242	0.993741
	serine/threonine kinase 22B (spermiogenesis associated)	STK22B	NM_053006	1.1875
	cyclin G associated kinase	GAK	NM_005255	1.09493
	ribosomal protein S6 kinase, 90kDa, polypeptide 2	RPS6KA2	NM_001006932	1.26409
	mitogen-activated protein kinase 6	MAPK6	NM_002748	1.17496
	G protein-coupled receptor kinase 7	GRK7	NM_139209	1.19696
	adrenergic, beta, receptor kinase 1	ADRBK1	NM_001619	1.53321
	cyclin-dependent kinase (CDC2-like) 10	CDK10	NM_052987	1.3038
	cyclin-dependent kinase inhibitor 1A (p21, Cip1)	CDKN1A	NM_000389	1.32713
	pantothenate kinase 2	PANK2	NM_024960	1.42815
	EphA3	EPHA3	NM_182644	1.21442
	pyrroline-5-carboxylate synthetase (glutamate gamma-semialdehyde synthetase)	PYCS	NM_001017423	1.53102
	inositol hexaphosphate kinase 1	IHPK1	NM_001006115	1.38101
	bromodomain containing 4	BRD4	NM_014299	1.40077
	tec protein tyrosine kinase	TEC	NM_003215	1.41906
	Friedreich ataxia	FRDA	NM_000144	1.33574
	phosphoribosyl pyrophosphate synthetase 2	PRPS2	NM_002765	1.08233
	adenylate kinase 5	AK5	NM_012093	1.31818
	microtubule associated serine/threonine kinase 2	MAST2	NM_015112	1.11332
	cyclin-dependent kinase 5, regulatory subunit 1 (p35)	CDK5R1	NM_003885	1.47114
	WEE1 homolog (S. pombe)	WEE1	NM_003390	0.39106
	cyclin-dependent kinase 6	CDK6	NM_001259	1.39815
	cyclin-dependent kinase inhibitor 2D (p19, inhibits CDK4)	CDKN2D	NM_079421	0.72142
	protein kinase C, theta	PRKCQ	NM_006257	1.37557
	protein kinase, AMP-activated, gamma 2 non-catalytic subunit	PRKAG2	NM_024429	0.84979
	mitogen-activated protein kinase kinase kinase 3	MAP3K3	NM_002401	1.17242
	fibroblast growth factor receptor-like 1	FGFRL1	NM_021923	1.32849
	non-metastatic cells 1, protein (NM23A) expressed in	NME1	NM_000269	1.27979
	tyrosine kinase, non-receptor, 1	TNK1	NM_003985	0.737686
	serine/threonine kinase 29	STK29	NM_003957	0.695513
	neurotrophic tyrosine kinase, receptor, type 3	NTRK3	NM_002530	0.817541
	lemur tyrosine kinase 2	LMTK2	NM_014916	0.918536
	deoxythymidylate kinase (thymidylate kinase)	DTYMK	NM_012145	0.668471
	phosphoinositide-3-kinase, regulatory subunit 4, p150	PIK3R4	NM_014602	0.516465
	glucokinase (hexokinase 4)	GCK	NM_000162	0.614504
	EphB2	EPHB2	NM_017449	0.767097
	serum/glucocorticoid regulated kinase-like	SGKL	NM_013257	0.838955
	discs, large homolog 3 (neuroendocrine-dlg, Drosophila)	DLG3	NM_020730	0.845249
	ret proto-oncogene (multiple endocrine neoplasia and medullary thyroid carcinoma 1, Hirschsprung disease)	RET	NM_020630	1.0031
	mitogen-activated protein kinase kinase 6	MAP2K6	NM_002758	1.24745
	ribosomal protein S6 kinase, 52kDa, polypeptide 1	RPS6KC1	NM_012424	0.894745
	non-metastatic cells 7, protein expressed in (nucleoside-diphosphate kinase)	NME7	NM_013330	0.723007
	mitogen-activated protein kinase kinase kinase 10	MAP3K10	NM_002446	0.645211
	uridine-cytidine kinase 1	UCK1	NM_031432	0.874711
	fibroblast growth factor receptor 2 (bacteria-expressed kinase, keratinocyte growth factor receptor, craniofacial dysostosis 1, Crouzon syndrome, Pfeiffer syndrome, Jackson-Weiss syndrome)	FGFR2	NM_000141	0.74345
	v-erb-b2 erythroblastic leukemia viral oncogene homolog 3 (avian)	ERBB3	NM_001005915	0.706762
	NIMA (never in mitosis gene a)-related kinase 3	NEK3	NM_152720	0.972813
	collagen, type IV, alpha 3 (Goodpasture antigen) binding protein	COL4A3BP	NM_005713	1.34126
	cell division cycle 2-like 5 (cholinesterase-related cell division controller)	CDC2L5	NM_031267	1.64498
	anaplastic lymphoma kinase (Ki-1)	ALK	NM_004304	1.50254
	SPEG complex locus	SPEG	NM_005876	1.81892
	TP53 regulating kinase	TP53RK	NM_033550	1.53571
	ephrin-A5	EFNA5	NM_001962	1.67335
	mitogen-activated protein kinase 13	MAPK13	NM_002754	1.6391
	tribbles homolog 2 (Drosophila)	TRIB2	NM_021643	1.70004
	diacylglycerol kinase, eta	DGKH	NM_152910	1.69379
	fyn-related kinase	FRK	NM_002031	1.56505
	phosphoinositide-3-kinase, catalytic, beta polypeptide	PIK3CB	NM_006219	1.91754
	potassium voltage-gated channel, subfamily H (eag-related), member 2	KCNH2	NM_172056	1.32948
	cyclin-dependent kinase-like 1 (CDC2-related kinase)	CDKL1	NM_004196	1.7745
	neurotrophic tyrosine kinase, receptor, type 2	NTRK2	NM_001018064	1.4986
	apoptosis-associated tyrosine kinase	AATK	NM_001080395	1.57716
	protein kinase C, gamma	PRKCG	NM_002739	1.45976
	serine/threonine kinase 38	STK38	NM_007271	1.79203
	phosphomevalonate kinase	PMVK	NM_006556	2.09103
	EphA1	EPHA1	NM_005232	1.56965
	v-raf-1 murine leukemia viral oncogene homolog 1	RAF1	NM_002880	1.79325
	protein kinase C substrate 80K-H	PRKCSH	NM_002743	1.58414
	protein kinase C, delta	PRKCD	NM_006254	1.42027
	ataxia telangiectasia and Rad3 related	ATR	NM_001184	1.7675
	calcium/calmodulin-dependent protein kinase (CaM kinase) II alpha	CAMK2A	NM_015981	1.46992
	kinase insert domain receptor (a type III receptor tyrosine kinase)	KDR	NM_002253	1.60724
	TAF1 RNA polymerase II, TATA box binding protein (TBP)-associated factor, 250kDa	TAF1	NM_004606	1.64944
	cyclin-dependent kinase (CDC2-like) 11	CDK11	NM_015076	1.62445
	likely ortholog of rat SNF1/AMP-activated protein kinase	SNARK	NM_030952	1.86076
[truncated: 16,170 more rows]
